# Supplementary material for: Mass spectrometry-based lipidomics to explore the biochemical effects of naphthalene toxicity or tolerance in a mouse model
Source: PLoS One. 2018 Oct 1;13(10):e0204829. doi: 10.1371/journal.pone.0204829 (PMC6166967; doi:10.1371/journal.pone.0204829)
Supplement: S1 File — (XLSX) [file pone.0204829.s004.xlsx]

## Sheet: Lung
Primary ID	736.918	759.937	815.081	789.98	783.945	811.954	817.083	789.107	787.948	719.9	707.838	763.938	813.103	761.048	704.942	747.931	785.9	781.886	803.139	731.872	721.875	813.967	787.056	757.877	769.892	816.931	815.689	817.025	840.008	525.65	795.894	791.986	747.937	775.808	745.895	775.602	773.99	833.965	749.98	523.734	790.972	794.131	805.924	798.149	762.769	803.781	846.045	801.329	755.884
row retention time	2.61211	2.42013	3.30756	2.89454	2.35695	2.56071	3.89069	3.35856	2.6426	2.72573	2.38518	2.90308	2.9236	2.96159	2.40018	2.79412	2.45327	2.23811	3.61865	2.24961	2.49983	2.68649	2.95257	2.25884	2.48027	3.28913	2.90081	3.52062	2.74064	1.55082	2.47875	2.34547	2.50572	3.14787	2.72107	2.76429	2.81645	2.29331	3.1513	1.33383	3.31545	2.61212	2.1589	2.6979	2.90308	3.13344	3.75828	3.1509	2.19594
lung_c-1-3	20889200	27074000	50753200	32196400	24052900	25729600	20934300	18829800	18272800	17764400	11017100	14889400	15311500	10624900	11001700	10501800	8451780	9458530	8236190	7591840	6780060	5352560	5893220	5570010	5326560	4759080	4286740	4835930	4130270	3929220	3094440	3446630	3597750	2947800	2856770	2690900	2503710	2032690	1663890	301969	1637870	1323530	1195480	1159680	23039700	983985	889743	717558	719903
lung_c-1-1	21874200	26375900	44026200	28204600	22253700	23299600	27507800	25452400	15169600	18299100	11602200	21867300	13031800	13148300	11569100	9849070	8568460	8527520	11883100	7111620	6966610	5252570	5681780	4641590	5368740	35191900	2435710	4463800	3490530	3953730	3386850	3130300	3288200	2064220	2040260	3165460	1767160	1889360	2089200	111535	452807	1546140	1300880	1902500	31376500	1089860	774027	3626850	687229
lung_c-2-1	20726800	27021400	50700000	30635600	22949600	22049300	24736500	23898400	14619900	16533900	12109000	21267500	13925800	11354800	10456200	9527920	8511450	9927050	8870950	9409730	8513390	5183040	6570390	5534290	4845090	5301780	16213500	5471300	3165990	4025350	3011020	2982560	4055640	2938340	2331600	2169920	2239160	1668800	2037120	167712	1927560	1421600	1575280	993035	30229900	922361	1003680	3121410	687996
lung_c-1-2	20413900	27017900	50669100	32571800	25430200	25972900	21908900	22572400	17582100	18607300	1255400	16867500	15198300	11309000	11272100	10097100	8769420	7930070	9374290	7454830	7514800	5425950	5711600	4986780	549019	2615790	3619880	4390900	4088550	4261890	3315300	3170030	3306260	3046420	2155850	2059620	4035360	2130830	1573200	130796	1131710	1414560	1446300	2263100	25725600	1423780	1392280	3379950	667344
lung_c-2-3	21682300	27218100	49217400	32586500	23286900	24418500	23597000	20803100	16480800	17936100	12125300	17882900	14251500	11001600	9870120	10536900	7910100	10669100	7002070	9599790	7864670	5394600	7007280	5731450	4968150	7680520	2242970	5799190	3365920	4028360	3184990	1098350	4179550	2443050	2706080	2486310	1241240	1691140	1660280	326755	2270750	1037590	1711710	1851410	26597000	784114	1135580	4235060	693183
lung_c-3-2	24696900	25784300	52394000	31024400	26058800	23023500	21175200	21949700	15720600	19403600	13497800	18254100	14619200	11083500	11199500	12382800	9386350	10101000	8451700	9933000	9158210	5048520	5481830	5711060	5736050	3257100	2979980	5648720	2723860	4725970	3492630	3015200	4552840	1100730	2235230	2660660	2926650	2110020	2279350	331924	1345770	1250220	1667840	2006460	26738700	1524280	1061100	2591230	701464
lung_c-2-2	21894900	25503600	51882600	31257300	22062200	23218400	22320700	20809500	14754200	17250700	12949700	18597300	13973000	10686000	10229900	9136190	8452970	10464900	6415720	8476500	8036040	5521930	6678150	4976130	5285900	3273010	3090420	5835090	3777920	3808870	2985390	1354150	3607850	3874600	2274510	3269980	1557360	1745710	1650110	154367	16329300	2745150	1719920	1339290	26768400	668600	626385	1613120	703529
lung_c-3-1	20915000	23983200	48206300	28654900	22405700	20622700	24402300	21220000	13842800	17845800	12704500	24220700	12888400	11638900	10581000	11676900	8651770	10051800	7888170	9580760	8795870	3813100	5114990	4743410	6534500	40802700	2768440	4724160	2968660	4113310	2941490	2283830	4239300	2653730	1837420	1910340	4127970	1937240	2862900	264697	2174810	1645480	1466730	1866790	32560500	772934	1309000	2832710	636521
lung_c-3-3	20826800	26147700	51681300	32022700	24646400	23084800	19260300	18388300	15651500	18025700	12675100	17855500	14514900	10427500	10644600	12180200	9726300	10848100	4930640	10122300	8571620	4629650	5697600	6135610	8664050	3018290	3534360	5523340	2911610	4447030	3319060	1900550	4697710	2871500	2320260	2417010	2733990	1799060	2000190	447320	1269540	2757870	1678080	2045590	26227300	400860	1038750	3024670	879443
lung_c-4-2	24365500	31308500	43833900	30935100	26429800	23127400	16422700	18395300	17732000	18987400	15101700	17533700	14761200	10315100	14202000	10621800	10682700	6188830	5808920	9070910	7488880	5224010	4850090	6019490	6596850	3212840	3763280	4391850	2622370	3785320	2880510	3197520	3242760	3838780	2540820	3754110	2218940	1773590	1797170	373297	15035200	1918930	1187500	2130390	25322500	702209	990021	2534820	696461
lung_c-4-1	25533300	32076800	49267700	30255200	25571600	22989900	18150100	16828100	18686400	18418200	15105600	20204800	15395200	9695120	14690700	11323200	10668600	5743490	5907420	9714230	7111320	5570040	5519050	6220680	4479710	3074190	1687750	3814310	2801000	3621950	3080720	2655500	3473160	3724140	2840560	2488500	2350070	1743710	2302050	270554	1533840	1813440	1226140	1480240	26511700	1753380	1055550	3547180	749129
lung_c-4-3	26491800	32676000	46907700	31619000	24027900	21733300	16800700	15908900	17215000	18562100	14153600	15576800	14421600	9177460	14484200	10957000	10252000	6555620	5306890	8144180	7560480	5296670	4987940	5825510	5116940	3092590	16336500	3935070	3290890	3337280	2697430	3175350	3044840	2172310	2309550	3958190	2217350	1900300	2126580	409367	1461490	1996150	1127250	1956770	23464000	1431730	1177970	2861390	559466
lung_c-5-2	28230600	23095900	48146100	36141300	23926200	20752800	15699000	18259500	13947000	15694600	16143500	18307700	13026100	10179700	13210800	13662300	8375530	5453050	5840480	15266500	7694050	4028270	5737790	4667010	3780020	3159110	3332140	3778520	3298500	3123340	2856070	3404290	3541030	3125540	2291170	2345610	3315780	2309790	2560130	236369	16400900	1794360	1175110	1871440	25538300	1737280	1179800	2227380	542414
lung_c-5-3	30013000	24740800	48939600	36827900	24308400	21973000	18130200	19959800	13782000	16199100	17097300	20522800	14819900	11006000	13785200	14536200	8325210	5855320	2782530	15748900	8502450	3977620	4888260	4273780	5007320	3792010	3682540	4254220	3033810	3512790	3292150	3685060	4303860	3488410	2251990	4736230	3244530	2305330	2669400	198013	1442830	3701440	1480450	2051930	28470400	1864750	1193380	2044020	720402
lung_c-6-1	27297300	32691100	49095700	30894200	26289800	21915000	16304800	17640400	16108700	15518100	14274000	21635000	13925600	11062500	14508600	11811700	12870200	10841800	5700090	6844300	7330250	5392900	5063850	4918270	4677820	2625230	2729440	3790530	2631930	3538130	2988540	1296700	4028450	2927690	2138710	1795350	2272260	1927670	2116400	407368	15883700	1772680	1213240	1678170	28972500	1425760	1074730	2522750	720864
lung_c-5-1	27240800	22825600	46797800	34017100	25045900	19816100	18096300	18858200	13481500	15210300	16538600	19932300	13449000	10276400	12388000	13704600	8373010	5928070	5481590	14564500	7454220	3826080	5661200	4349890	7138350	3232490	3970700	3825900	1320770	3009670	2575240	3316870	3527420	3624500	2092690	4901830	3423340	2400880	2714340	232433	1608570	2427510	1280790	2050810	27017400	1650970	1071220	795499	569077
lung_c-6-3	26177900	32495400	50467500	32103500	28229100	23660800	17912000	17493300	16393800	15337100	14660300	18568700	13808600	10331800	14431200	12546900	13431300	11803700	4738330	7148090	7339120	6573260	4846150	5300750	8216230	2584110	4075430	3926120	2983690	3332060	3179360	3108920	3382080	3809960	2083970	4073460	2557530	1965820	1910980	329891	1204440	1974240	1340090	2040440	26379200	1435720	1089920	2405020	680943
lung_r-1-1	22054500	29203400	56264300	31516100	21241700	21346900	26291500	19133000	16905700	15464700	15499200	20554100	16661100	11274100	11008700	11081800	9130720	9806330	6771930	14505000	7357260	4140910	6183900	7146120	3489480	1988840	1511190	5399640	2816840	3426210	3016390	1818210	3711480	3748320	2203750	2016210	2137950	1651740	2069960	213351	1388170	1522070	2059370	1005770	29076300	1370420	912890	2864510	994284
lung_c-6-2	25211800	31010400	46894400	28854100	25339500	22314200	16430500	16776400	15848100	14867600	15113300	18155000	12276400	10162500	13321500	10795300	12237900	9905990	4732170	6387090	6083950	5070860	4657120	4697940	4398490	40659300	2967280	3605810	2809490	3568100	2920360	2526120	3205680	2707920	1795240	3429340	2320070	1878080	1747510	190790	1321480	732599	1294300	1870180	25396300	1124830	933866	2142900	627155
lung_r-1-2	21166300	29414400	51609700	32051300	19631000	19399800	20404800	18197000	16363500	13683700	14856200	17241700	16312500	9908850	10443400	10552800	8669830	9166640	6495640	13333800	7039030	4209130	6325700	8242490	7076640	45616600	2851830	4892040	2134130	2935140	2980790	2995770	3811820	1968070	1920140	2185980	2186190	1433080	1400790	180930	16191200	988750	1756590	1754210	24652100	1280160	1423780	2793120	922267
lung_r-1-3	24014300	31347200	57615900	33198700	22445400	23036000	21576700	20086400	18797500	15609800	15947400	17790700	18058300	10792100	11531800	11328700	9223130	10090400	5704970	15149700	8505010	4552450	6557910	9066220	3921890	3187190	3204190	5076560	2674920	3065820	3428920	2741050	4410790	1982350	1917380	2493420	2471390	1794910	1704000	258494	18159700	1517730	1512320	1114440	25898300	1383690	1405490	3929120	1039160
lung_r-2-1	23230100	29774800	46861700	27892400	21747700	20050300	22258900	20619300	13936600	13861900	15198000	17899900	14188600	9552320	9253400	9605950	8010390	12613600	6608450	9495630	7689570	4102500	5731670	6227570	7442990	43391100	2489850	4191390	3697620	3181500	3130980	2606480	4289600	2237470	2239210	2676050	2105620	1849960	2158880	105575	1353730	1215330	1877290	1989790	26048000	1684400	1230910	456624	1132830
lung_r-4-1	26357400	33916300	46076500	33721900	25429900	22319800	16941200	15371800	17875900	16057000	16394800	19876000	13258500	8522640	13926000	11477100	11633500	8172870	5465120	10626600	7358540	4495560	4484910	6436490	3616160	2832500	2686930	3309530	2064400	2652050	2951640	4077870	4198600	2390360	2295450	2127590	4149550	2106540	1458360	202364	926367	1751780	1194650	1866750	25882700	1035670	1028290	2070860	700741
lung_r-2-2	22356200	28274200	47291700	30174700	22488900	22658400	21123600	19694700	14186500	14724800	16004800	18265600	14509200	9788090	9250040	10621000	8224200	13312000	6418540	10301800	9031620	4521240	5543540	7291170	4520690	4244190	4523550	4845100	3060700	2501180	3244100	3529180	4330550	2422440	2437940	4182560	2560630	1807470	2090790	276783	2102160	1795950	1871470	2040970	25747500	1436520	1286910	2647060	1142270
lung_r-3-2	22522700	26965200	50131200	31606500	23743100	22381300	17404200	18861100	12785300	14329100	13568600	17123400	15868600	8153380	6039710	10126300	7104800	10373200	3961970	15582700	9910600	3017170	6438350	8246740	3653820	3716570	477603	5421530	3205350	3008470	2493570	2442250	5944140	3509080	2112070	4309450	1549440	2037460	1481900	185212	16315700	1525950	3038130	1743460	25039600	1346170	709958	2239900	1093870
lung_r-4-2	26934800	32899900	42517300	33077400	25007400	21175000	14798900	15548100	18066400	15429200	16562500	16426300	13331200	7847500	13268500	11037800	11355900	9053560	3928260	9727710	7519860	4229710	4620490	6855220	6333240	35367100	2837430	3159240	2987650	2502360	3162600	2972180	3856470	2507660	2325990	2409690	2419880	2008930	1733720	208071	954408	1990130	1646520	1826750	22319200	1174340	891700	2520880	594441
lung_r-2-3	23382100	32195600	48131300	31072600	23579200	21959400	22898000	19874500	14754300	15063900	16062400	18235000	14747200	9713610	9739140	10685700	8519240	13891100	7403900	11015600	9179420	4127370	6785610	7378620	4078080	3071280	3544810	4519970	3231760	3428330	3528600	3630840	4697120	2348300	2248860	2044080	2380240	1755170	1982270	170650	1192980	1978330	2041930	1891860	26217800	1648550	1460400	2459920	1152080
lung_r-3-1	22896600	25474200	52630700	30807700	22995600	20994600	18628000	17482100	13358500	14076200	14870100	18296400	16404900	9204270	7236130	10642400	6660950	10829800	4753150	15544800	10415800	3345850	6416310	7651340	3564810	48483800	3828880	5787340	3112420	2815910	2122660	3322370	5777270	2035460	1771580	4212870	2424020	1648650	1526960	297377	1012700	2256970	2943900	1548840	27050700	1402470	909636	2144040	1077060
lung_r-3-3	21996800	24907600	50799800	31003400	23387000	21929300	18805500	21228600	12873600	14050100	14175000	18507000	15803600	8007430	6109320	10047400	7104490	10167000	4785300	15373400	10424300	3487810	6044940	8143820	3459590	3189880	18148700	5926940	3273300	2799230	2085090	2570240	5834900	2724650	2041870	2688700	2207320	2117530	1682300	208926	15347800	1535080	2474420	1557070	25082600	1442090	647346	3553070	851088
lung_r-5-1	25408600	33263900	56699400	33850100	25223100	22670100	20504700	17618700	17650400	14917800	17386800	17404700	16487100	9248020	11714500	14529400	9153100	9575320	847161	9944380	7443660	3471280	5572060	7376960	7067810	1291230	3873500	5491790	3404080	3433640	3091470	2434590	4187180	3249060	1920020	4526960	2687340	1810660	2370080	180761	1444730	1629710	1167320	2008530	26439400	1452290	1297790	1610340	859037
lung_r-4-3	26557800	32613600	42716500	32775500	24128100	21385700	14191100	16089400	18806400	16392700	17039000	16674700	13719600	8625270	15539200	12038400	10799800	9268630	5369780	10607400	6879380	5043500	4847490	6248360	4471980	3184680	3102000	3551380	2519490	2427200	2977170	2887880	4039440	2501900	2322800	989366	2390260	1892590	1424480	218845	14493200	2299370	1163930	1808970	23045400	1260300	892381	2275800	778525
lung_r-5-2	24297300	33127400	51606400	31346500	23092700	22495800	20045100	17046900	17470200	14549900	16089800	17683300	16151600	8638260	11749900	13811000	8401210	9529430	4420290	9865210	7250690	3838790	5402680	6679440	4092710	46570800	18061800	5705090	3281080	2728150	2793580	1569950	3913680	2213760	2310980	4307780	2340420	1895430	2230910	166431	14794900	1419330	1186670	2015100	24155900	1245210	1158040	2061920	826723
lung_r-6-3	20721200	31605700	51683200	27130000	22189200	17810500	22336100	18694400	13131100	14478200	11999800	14969700	14592700	9017440	5981870	12659600	6615730	10328900	2081360	20319900	9575770	2992850	6249320	10919200	6417910	46251800	2801420	5567700	2988610	880845	2742340	2945120	6669730	3231870	2490460	3243380	2713600	2073890	1451470	92792.4	17599600	1567020	3868130	1424050	25405500	1273860	978782	3365860	1748510
lung_s-1-1	31613200	37485000	44240400	28237900	29371900	24305200	15556200	13429200	16691100	15662200	18292200	16292100	14852600	8052660	15227700	8561740	9589010	5852780	3633960	9101410	7242140	3644070	4973880	5510640	4702860	2114980	2374900	3626630	3381640	2894130	2423550	4576830	3724630	2715900	2139730	2180170	1305580	2465370	960565	97390.4	1222500	3512400	1224770	942867	22020000	1185580	637302	3054300	694164
lung_s-1-2	32203300	39371100	44094800	26512500	30782700	24227500	4621090	14058100	16640300	16373400	17256400	16834200	14248100	7939380	17411100	8193040	9341150	5860190	2957460	8903700	7184790	3947210	5862370	5379380	4520670	2312840	3049430	3337950	3924110	2408260	2970310	3428710	3740450	1770300	2053440	2181030	1202250	2375790	996973	149357	12249900	2459630	1536080	2007800	22002300	1247940	763756	2241590	740526
lung_r-5-3	23584400	35788900	54044200	36432900	23479100	23133400	21643400	18247200	19140700	13894700	16513000	19073400	16641000	9918750	11667100	14123600	9609510	9779500	4342300	10320600	6847740	3967510	5881490	7114800	4176000	3765080	3461910	5715480	3056860	3183760	3060010	2238020	3908740	1278630	2108160	2633130	2715640	1881410	2215870	131674	1363490	616232	1509490	2243970	26781900	1472870	1293360	1802350	817843
lung_r-6-2	19331700	30956200	49283600	27210500	21620600	17626000	19867200	18580400	13326800	14265100	6636090	18062000	15339700	8936690	6749430	12518900	6764440	10604800	5628980	18084500	10434400	2945950	6471630	10589600	3790880	2972940	2849200	5832510	3211910	1104760	2684130	2812990	6583640	4498640	2310790	2511190	2594590	2153060	1678870	80681.4	2531710	1505850	3669800	1792460	23848500	1412050	1219840	3680410	1864510
lung_s-2-3	28904400	37764400	40218100	22368600	26400400	22374600	12539400	20664700	20295400	16126000	15983200	17127300	12843400	10156600	17808300	9065390	9363240	5464010	5858490	7021230	6360530	3344920	4731900	5771990	3696970	30505400	14171500	3087240	2528120	2623750	2611330	3102570	3415140	1459180	2282110	3141860	3305280	2047490	1333550	59024.2	1297760	1986300	1392550	2110270	24405800	1120150	858420	1629170	590835
lung_s-2-1	29821100	41155200	44486600	27250200	27435700	22786700	16146800	17489500	20373200	18398900	15888000	20085700	13199100	10139100	17906100	9370310	8993470	6292780	5002360	8198130	6428090	3840270	5247440	5947770	4140630	35482500	3356250	3508490	3691990	3078980	2990760	3365720	4092370	3628290	2095250	2378820	1992720	2143740	1340110	60510.5	1226860	1843490	1552530	2296570	25670900	1318310	921007	3883850	648794
lung_r-6-1	20483000	31048900	51372200	26262400	21799000	16809500	23167400	18160000	13860500	14426000	15098900	17091700	14327700	9151300	6689050	11806900	6556610	10027900	976656	19020500	9951900	2868530	6589360	11045600	3991200	2704450	16329400	6128950	2403240	967182	2405840	2985830	6771910	2766980	2525580	3184740	2581850	1893460	1704390	66806.8	1560530	2345400	4308960	1866160	24465900	1218490	1196910	1874490	1832970
lung_s-3-3	29593700	37190200	41586800	26102000	23838100	16787200	14388000	15269800	17268500	14285700	16824700	16684800	13751300	8386150	15086600	11884900	9609840	9704480	5876250	9730290	7552900	3460690	4602830	4830910	8034590	2621090	3360550	3540410	2274240	2709500	2732090	3428460	4242080	3452820	2415580	5625530	4203540	2189920	2166920	74960.1	12855300	2317530	1713900	2136650	22225000	1047190	838706	1957010	481906
lung_s-2-2	28683500	40583100	42881800	26842100	26496900	22085900	16424900	17656300	20462700	16498300	15231200	17307000	13680800	9073070	18203600	8642470	8751710	6138000	4521610	7637860	6521010	4003540	5027520	5141420	7181100	33869300	3380470	3230370	3311160	2848810	2616700	1362690	3617080	3457200	2328710	2097300	1952770	2048310	1129740	194937	14585000	3267410	1208070	2230420	23650700	1279450	712833	1709490	576341
lung_s-4-1	25881800	30159600	51039000	28446600	25101600	23247500	21389400	17613200	15219300	16070900	15380600	20257300	16021400	11274500	11805900	11862600	9704630	8461510	5819870	9963330	7982580	3810150	6055030	6420610	5352010	40162700	4767100	5412180	3620470	3521460	3206890	2731240	4277910	3119490	1923040	3804760	2430520	2011030	1888340	215292	16682300	1843670	1663120	1868660	28430700	1199520	990036	3188970	934457
lung_s-1-3	30426800	35389000	40970000	26127100	30861700	23688700	12789100	15238100	16250100	16177200	17491600	14926200	13846600	7414040	16689500	6581330	9589530	5453760	3992340	7439950	6218590	3959500	4772120	5360910	4843840	32516700	15463100	3362070	3569890	2365110	2470450	3123020	3338030	1594670	1927380	2954240	1480470	2287950	861148	174500	13291700	2061550	1368610	2012070	19848900	1057880	699525	1886680	610712
lung_s-3-1	30419500	37743300	38216900	25703700	23107100	16135900	13282900	15714400	17678000	15219600	17369300	17519800	13590300	8147620	15423900	12206500	9473170	9034600	6589150	9215060	7332950	3824480	4580540	4942580	4099220	30613400	3333850	3187720	2829210	2736600	2443870	2911400	4216250	1548840	2273740	5081730	3879680	2087740	2294100	89313	1231630	2198800	1489890	2266610	23160500	1160710	769345	3269120	526385
lung_s-3-2	25839600	35692600	40133200	27459800	22505200	16941700	14184500	13705900	17667800	14811200	17161700	16631200	13597300	8469600	14949900	12357800	9683530	9697020	6552050	9412080	6870140	3888640	4604760	4872000	4341170	32653100	3326870	3549150	2771630	2516410	2915520	2719050	4184710	3917640	2201800	5104500	4127990	2068960	1944890	124032	13172400	3291940	1441520	2415100	23051700	1247700	610121	1997530	378187
lung_s-5-3	27431200	34974200	44681200	31828200	28416400	22377600	15438100	19452600	19047800	15796000	17763700	17454500	14879700	10587200	4518240	11127500	9944980	8486710	5392140	7802570	8514530	4515590	5777980	4757570	4159150	2994100	3147430	3766640	3052600	2844010	2872680	2857700	3738790	2723040	2136020	2639140	2777360	2004310	1788230	82803.3	1117140	2310880	963937	1687820	25687700	1115130	896539	3803970	453454
lung_s-4-2	23554700	28266700	50768900	28497400	24220500	22392200	19065800	19334600	15715700	16471700	15012800	18046000	15926200	10295400	11496800	11678800	8220420	8246580	4798040	9504200	7866030	3474410	5917890	5824150	4411900	46306900	2844380	4426790	3523900	3580880	3010850	1365110	3624100	3590820	1813610	2287450	2194340	1563230	1561240	279736	1317100	2641820	1773770	1717240	25274400	1661340	1219360	1224110	706396
lung_s-4-3	23315000	27937700	47051000	28080500	22935900	20692700	16696600	16973200	14704600	15268900	13623100	16081300	15118500	9856890	12073800	10920600	8545130	8497730	6396700	8987680	7076700	3742850	5676030	5568100	4643420	42233700	2489480	4530250	2964550	3370250	3249210	2871240	3540150	3448260	2272010	3898530	3029360	1850110	1397670	321021	16554900	1676650	1411560	2117190	23661200	1491490	1256090	4144660	690962
lung_s-6-1	22501000	35245000	44259600	25282700	23396800	20248100	17650600	19184100	17950600	17261600	13530600	15769900	14324500	10315600	15964700	10037700	7292970	7002970	4840960	10444600	6445370	3101830	5709280	5993700	3912830	39002900	3375610	3724820	3858490	2430360	2789320	3712750	3881550	2224690	3267220	3980210	2600320	1983930	1691210	123817	17192200	1657350	1648550	2330500	23999700	1443410	916969	3397040	516549
lung_s-5-1	27969700	32309200	42813900	27985400	26852200	22937700	12095800	18470000	16222500	14186500	16466900	16300300	12912500	9235060	14063100	10500700	9752470	8034220	4710660	7834790	6982320	4055810	5533170	4682560	6827010	36789300	3146830	3560490	3523580	3038730	2426220	2756230	3662260	1927400	1772540	2745180	2402390	1981430	1764500	97022.3	15438400	2306170	901565	1707970	23066600	1186770	961811	1500130	591860
lung_s-5-2	27467900	34353000	43543200	27519200	26002400	22404100	13707800	17312300	17320900	15528500	17153600	16491600	13676400	9164770	14821200	10716100	10168600	8463670	6341750	7388730	7570290	4189840	5463720	4450050	4249140	37176800	4092670	3835190	2503330	3021950	3094490	2812100	4105750	1968370	1868550	2052200	1909460	1807070	1591660	113893	14693400	1796650	887633	1387750	23194800	1150320	770905	1474920	631922
lung_s-6-3	22790700	36380300	44352400	24162400	24213300	19990100	17501600	17101300	16738900	17181500	13708400	14770700	13468700	10067100	15207000	9884230	7815270	6654920	5819410	8690370	5316650	3292670	5348030	6038880	8653580	38326300	3365370	3932020	3293230	1951000	2599590	2639470	3197200	1585940	2808800	2234980	3170040	2108510	1665340	219503	15611200	1628630	1118790	2067480	23125300	1534080	1001250	3234640	529071
lung_s-6-2	22682500	37992400	46423800	23637400	23179000	18782900	18297100	18510000	16721600	17186600	12084300	13658400	13371300	10225900	15542900	10274900	7902380	6851340	4376710	8145570	4979710	2782180	5393420	5795860	3775170	41971100	3036080	3845270	3317940	2220740	2967580	3370920	3583880	3881560	3048040	2149260	2469810	2131100	1632180	95938.4	1410390	1443620	1483530	1244940	22268200	1254770	856754	2504880	523697
[truncated: 51 more columns]

## Sheet: Liver
Primary ID	759.935	787.96	807.951	761.935	811.986	783.944	835.967	789.983	789.057	781.886	817.089	813.975	815.085	803.071	831.942	805.886	773.93	757.889	833.952	837.632	497.721	525.743	801.967	775.941	763.917	840.024	821.962	855.908	798.026	780.007	826.046	747.814	523.726	775.381	755.83	749.469	735.908	827.94	705.039	733.917	747.951	521.711	801.382	721.828	850.132	864.407	769.878	785.93	809.935
row retention time	2.38358	2.59455	2.25855	2.56565	2.51764	2.3268	2.43358	2.83238	3.23942	2.21553	3.71397	2.63521	3.20048	3.46585	2.15323	2.13614	2.48461	2.23191	2.27615	2.43385	1.261	1.52629	2.72072	2.69762	2.8359	2.7588	2.33821	2.11295	2.42007	2.12485	2.6374	2.46325	1.30213	3.05571	2.17725	2.73523	2.56396	2.10167	2.36444	2.36293	2.73456	1.07955	3.0254	2.73805	2.53312	2.65345	2.24705	2.41448	2.29572
liver_c-1-3.CDF peak area	172738	57448.5	179632	48318.3	51977.7	65722.2	30006	8687.84	4260.1	3718.35	6276.85	7005.24	4219.94	5000.67	2987.2	2437.71	2857.52	6121.39	17356.4	5435.81	3448.78	357.379	6103.99	599.35	1614.2	200.81	2249.29	629.486	3629.97	738.882	1005.12	2517.86	541.486	143.648	3848.91	941.834	2249.95	30.2214	5966.06	7037.94	890.848	480.586	909.354	489.566	449.689	2300.38	1114.69	32993.9	161651
liver_c-1-1.CDF peak area	83475.9	77753.4	76963.7	68108.8	59951.2	54809.6	47231.2	35317.2	32872.3	31419.8	30424.6	28163.4	26302.3	20172.3	16347.2	12996.8	10567.8	10190.6	9579.01	6379.76	8502.81	7627.41	7422.8	5410.74	4932.61	1805.6	3452.78	3125.29	2592.06	2580.93	2440.02	2186.55	2177.1	1630.29	1505.51	2583.55	7823.77	397.845	5983.11	3761.99	3470.3	3867.8	3332.02	2174.1	1195.2	1436.8	454.516	29441.4	27246.5
liver_c-2-1.CDF peak area	131145	94340.3	98632.5	103289	52696.6	61386.8	52546.8	28249.8	9771.68	20841.5	2681.76	20018.8	26019.7	17398.5	15116.2	6936.34	9005.49	6687.86	11180.9	3298.01	5721.05	3778.66	3465.81	5035.61	2913.57	1215.68	3375.6	3907.47	2240.14	1112.47	1692.95	1988.26	949.202	1666.8	381.566	1860.82	10510.5	223.097	9100.61	2819.05	2390.43	1562.32	1401.51	1299.03	915.336	573.582	109.23	40203.7	35061.8
liver_c-1-2.CDF peak area	86758.1	82789.2	74224	66911.6	60909.9	53414.3	44192.2	35891.1	33312.3	32259.3	30522.1	28609.5	29613.3	19012.7	15042.8	10120.4	10805.7	10080.4	9521.68	8485.8	9231.14	7523.97	7916.19	5844.43	4558.52	1974.89	3458.84	3540.57	3901.46	1495.19	2203.84	2497.65	2018.3	1919.32	1154.8	2570.84	7058.07	360.746	6229.38	4478.1	2616.72	3840.51	2635.78	1536.6	1376.09	991.805	423.958	28637.5	27020.7
liver_c-3-2.CDF peak area	83076.6	81008.7	69512.6	77416.8	54800.4	51955.1	34426.3	48471.1	25105.5	33875.5	26639.3	31199.1	42082.3	18914.3	14350.4	10978	10415.4	11429.6	9169.64	6992.54	10921.3	8018.42	6441.68	7236.64	4388.08	1031.53	2549.53	2384.09	1102.97	2172.08	1885.35	3790.85	2720.59	2274.79	1125.72	1912.69	4781.19	377.212	5161.58	4448.47	2873.7	4697.79	3242.18	1975.33	694.805	535.383	397.807	42833.2	24225.8
liver_c-2-3.CDF peak area	118238	87768.4	96853.7	96564	61020.3	62043.4	49978.2	29602.6	18883.6	19601.3	22438.4	18242.3	24740.6	15525	13813.5	5391.46	9077.33	5652.28	10919.5	7820.57	5220.83	3392.94	3159.97	4483.75	4286.06	1058.47	3174.75	3460.93	2351.1	893.756	1698.91	2240.04	1155.32	1415.72	507.06	1818.74	10376	190.602	8854.36	2736.5	2364.52	1423.7	2217.67	1986.23	935.682	384.278	270.19	37734.9	36471.3
liver_c-3-1.CDF peak area	80980.2	80391.5	68054.8	75102.4	56428.2	50889.7	32175.7	44293.6	26024	33608.4	26757.4	30487.3	40552	20403.4	15199	13054.6	11410.3	11154.1	8854.23	5840.08	10348.4	8408.32	5759.48	7112.1	4056.99	1099.21	2268.42	2617.21	3945.89	2390.48	2015.39	3581.7	3187.97	1823.79	1481.72	3261.71	4707.07	659.576	5014.07	4461.81	3377.94	4002.16	4210.63	1727.2	777.765	496.169	359.726	40007.4	27337.7
liver_c-2-2.CDF peak area	141460	100764	103454	111852	36422.8	47661.9	50300.3	30474.1	1767.95	22252.2	1829.36	21032.7	30442.4	16713.6	15869.6	7131.15	8744.18	6526.53	12774.5	4457.02	5915.15	3736.34	3783.17	5109.5	748.039	1220.67	2638.42	3766.16	3869.9	799.119	1678.72	2323.77	1305.5	2131.15	498.313	1482.89	10729.6	125.681	7420.34	2474.09	2129.2	1685.63	2355.5	1480.23	1141.23	525.396	26.2487	47359.4	43268
liver_c-4-3.CDF peak area	80051.3	75866.1	78472.2	81249.8	55899.9	53554.2	35137	44630.6	25821.5	37937.4	17809.3	28107.7	28105.9	12620.8	13429.4	18251.5	8104	15689.9	9396.14	9752.69	13451.3	8691.08	6446.62	5513.99	3675.82	2808.18	1665.17	3291.04	3306.67	3198.16	1673.14	3996.59	4217.61	2223.55	1783.32	2350.88	4954.04	282.993	5236.86	8929.95	2692.78	4240.92	2219.08	1562.37	1218.08	1531.39	229.462	45477.8	27384.1
liver_c-4-1.CDF peak area	78208.2	77690.6	77960.8	81943	52257	54320.7	33050.6	42076.5	25254.9	38780.7	18477.5	25915.8	27633.4	13060.9	15165.7	19073.8	8267.51	14778.3	10098.3	6195.44	13215.2	8982.1	6749.57	5287.98	3838.71	2747.28	1794.46	4039.49	3220.01	3281.63	1718.95	4389.61	3916.35	2041.49	1945.02	2440.08	5421.98	377.565	4695.38	9647.13	2765.08	4165.3	1982.92	1845.69	1054.97	1402.15	333.956	45585.2	30703.9
liver_c-4-2.CDF peak area	82601.6	75209.9	77713.2	83303.5	53696.8	51617.8	34795.9	41026.1	25204.3	38230.5	17175.5	27166.2	29084.3	13026.1	13623.3	18913.9	8380.97	15958.4	10038.8	8726.55	12989.6	9352.02	6657.48	5573.4	4414.68	2890.84	2105.11	3068.38	1418.49	3397.39	1700.42	4078.62	4270.62	1635.69	1828.75	2305.87	5413.43	342.605	5036.71	8712.34	3587.78	4363.78	3179.15	1698.2	1161.23	1523.96	323.461	44318.6	32304
liver_c-3-3.CDF peak area	83489.6	78275.9	70478.4	73991.8	55609.5	52910.1	33022	45191.2	26446	32948.3	28431	30667.5	42124.1	18826.8	13522	10633.3	11732.6	11337.8	8584.74	7120.3	10363.6	7787.62	6366.44	7247.24	3743.64	725.792	2157.99	2190.57	4169.15	1884.24	1865.26	4001.21	2653.3	1894.63	1432.77	2842.81	4651.71	394.483	4745.7	4754.19	3278.55	3850.53	1042.63	1764.24	808.873	504.006	346.971	41878.8	28466.1
liver_c-5-3.CDF peak area	94187.1	88339.4	79717.8	99257.5	58043.5	5598.29	42750.2	55986.6	34545.6	23492.7	20129.1	32698.1	20997.7	11780.7	10549.5	8351.95	8847.77	10451.9	11421.6	8272.56	7152.22	7055.61	5069.81	6050.92	3564.59	3055.85	2903.73	2792.25	3366.58	1199.22	1739.79	2665.39	2510.67	1495.64	1015.83	1737.05	4269.95	263.715	5299.77	3512.29	2233.86	2604.66	2416.06	1101.55	886.123	1640.69	306.393	50704.2	29083.1
liver_c-5-1.CDF peak area	94322.6	85307.2	78790.2	95460	54047.2	57782.7	40437.5	50303.3	31710.9	22497.9	18457.4	28450.2	21003.3	11004.7	9278.35	8828.46	8653.08	9450.07	11298.7	6950.83	7183.99	6053.2	5175.43	6060.82	3432.47	2555.1	2299.93	2877.7	1425.29	1318.6	1086.17	2716.06	2467.99	2364.62	1078.49	1943.98	4002.71	303.932	4946.31	3219.22	2933.56	2267.18	2278.79	1719.53	821.358	1740.48	271.344	46079	29650
liver_c-5-2.CDF peak area	91229.1	85212.7	64904.1	95586.6	56454.5	56911.3	42027.9	52564.9	31046.8	24098.4	19867.8	31616.9	20957.4	10809.2	10638.7	7624.83	9520.94	9760.57	11486.4	4798.22	7453.56	6162.94	4669.97	6071.48	3512.31	2921.6	2379.82	2468.46	1870.67	1102.31	1503.48	2869.12	1204.89	2180.53	1092.25	2076.64	3891.55	234.78	5349.1	3421.86	3051.9	2197.69	2641.03	1321.37	881.757	1567.89	347.1	50000	36036.5
liver_c-6-1.CDF peak area	95437.5	80969.9	81442.2	90588.2	57408.6	61558.9	33768.7	38176.5	20669.1	37002.7	19195.4	32277.4	26055.3	11909.4	11533.2	13666	5765.35	11806.1	9767.97	7645.05	8043.12	5880.68	4075.22	3812.37	3117.41	1387.99	1618.89	3456.27	2056.7	2408.99	1767.51	2681.88	2255.85	1471.54	877.392	1823.31	6525.82	356.957	5465.2	7827.19	2740.74	3029.63	2110.58	1291.64	732.993	722.826	296.343	51362.7	32150.3
liver_c-6-2.CDF peak area	97044.6	80818.5	76593.8	95888.7	58447.8	62879.7	36967	39660.2	20008.1	36315.6	20359.3	32883.6	26244	12290.8	10444.1	11040.5	6182.89	12710.2	9690	5518.02	8508.57	5943.44	4318.39	3680.67	3350.39	1638.9	1476.4	2853.9	2821.62	1868.54	1624.16	3589.35	2292.63	1570.89	899.224	1947.5	6004.93	269.355	5038.16	7756.89	1692.92	3071.09	1525.65	1666.97	879.942	663.338	267.905	53420.5	29703.7
liver_r-1-2.CDF peak area	96445.2	80147.7	76020.2	105739	43725.3	51937.8	32125.8	46047.2	12536.1	50516.9	14381.6	26714.1	22347	11521.2	7673.2	14128.3	7235.73	15540.7	8267.84	6335.63	10999.7	7810.68	4147.98	5069.04	2803.12	672.418	1488.2	2229.03	2800.32	5132.23	995.555	5365.83	3322.32	1041.75	2042.24	1649.11	4446.89	400.97	3762.08	15710	1807.56	3615.83	1406.6	1193.17	682.416	443.898	279.221	51137.7	35593
liver_r-1-1.CDF peak area	95694	82711.4	78600.5	105801	44258.4	52677.9	31786.3	43164.6	13237	50375.5	17218.2	25512.7	22663.7	10930.6	8703.04	15629.2	7440.73	15233.4	8475.42	5857.77	11333.7	7762.58	3415.87	5581.1	2774.14	645.82	1592.44	2495.39	1150.21	4708.53	964.436	5126.13	3473.05	1357.47	2147	1792.12	4922.53	369.295	909.267	15568.7	2078.68	3408.94	1249.58	994.911	580.895	376.556	251.158	53898.8	36146
liver_c-6-3.CDF peak area	93886.7	80583.1	79111.3	95716	57397.3	60088.3	35367	41691.4	20804.1	35712.7	20763.4	33082.7	25254.5	12730.7	11154	13272.1	6097.83	12248.7	9742.27	6026.6	8235.12	6375.53	4365.44	4037.49	3616.23	1273.9	1421.32	3094.09	3238.48	1820.6	1174.62	2997.96	2226.12	1548.16	1007.84	1633.35	5980.35	215.666	5619.84	6951.47	2524.13	3572.7	2528.7	1587.6	769.041	889.507	299.824	51204.6	27670.3
liver_r-2-3.CDF peak area	86391.4	77146.6	82675.9	77839.5	46006.3	51632.4	35635.1	38032.6	22955.2	41453.1	23875.1	27591.5	31071.7	19149.8	16436.4	17540.3	9072.41	11076.8	10637.7	6220.43	9420.12	5975.06	5844.47	6795.32	4236.45	1606.98	2399.6	3615.36	1830.4	2894.12	1847.38	3146	2382.16	2349.44	1815.63	2047.02	7914.2	581.296	5232.1	6067.09	2531.68	3277.47	3216.45	1921.26	1112.89	949.891	553.629	42373.2	32791.4
liver_r-2-2.CDF peak area	86155.6	76270.5	77590.9	79601.2	54249.7	53247.5	34534.5	36883	23429.3	40114.2	25866.1	27275.4	33717.9	19281	16789.1	16862.7	9443.07	11634.6	10855.2	4814.88	9570.05	5868.84	5500.81	5719.01	4473.54	1383.46	3001.01	2720.3	1951.95	2999.54	2018.88	3364.31	2305.69	2442.53	1503.46	2844.93	8326.59	703.992	4799.78	5586.4	2494	3190.26	3555.56	2445.42	1008.05	792.182	407.389	42403.7	31763
liver_r-1-3.CDF peak area	97197.2	81885.8	76123.7	106642	44891.2	53136.7	33612.8	43792.4	13105.8	49635.2	14903.1	26884.5	15602.8	10586.3	8063.36	14162.7	7208.85	14347.4	7781.05	7306.05	11717.7	7051.14	3563.98	5710.1	2886.78	699.096	1761.81	2313.76	1105.35	4752.13	1036.7	5305.7	3090.78	1229.54	2146.06	1883.59	4537	248.304	4484.12	15667.8	2127	3831.93	1406.36	940.937	520.427	383.366	292.567	53374	37702.5
liver_r-2-1.CDF peak area	86964.6	72880.1	76605	78874.8	55256.9	54688.4	35251.2	33576.8	24045.4	40192	22476.4	27413.2	32459.4	17893.2	15451.2	17633.4	9925.96	11148.1	10570.6	8539.53	8864.35	5837.07	6729.06	5914.23	4553.52	1581.53	2805.23	4113.35	3422.47	3582.28	2387.52	3328.64	2529.45	2420.69	1586.99	2441.32	7734.23	553.501	5170.52	4671.68	2686.8	3529.23	2239.46	2234.47	1120.61	1125.55	424.142	40768.4	29248.3
liver_r-4-1.CDF peak area	114957	92220.4	79692.1	108491	56632.4	63704.7	32683	33439.7	14793.1	25046.3	13830.6	26808.4	21310.4	8586.4	8235.39	7586.03	8602.76	12728.2	11889.9	7133.54	6167.12	3927.71	3447.45	2630.62	2945.25	736.35	2144.28	2237.45	2091.83	1820.99	1268.8	3983.14	2033.93	1496.04	801.729	2060.62	6384.42	311.464	5017.57	5981.66	2350.24	2679.08	1514.71	1456	790.511	669.502	494.8	60159.1	35401.2
liver_r-3-3.CDF peak area	98356.3	87848.9	81027	104740	46403	51642.7	34965.7	41098.6	17813.1	34830.2	14122.3	18736.1	25291.4	10643.7	10747.9	13547.3	9661.63	15243.4	14602.2	7070.06	5513.61	3845.31	5295.6	6338.96	3575.29	773.702	2457.53	2378.55	3267.51	3399.65	1395.25	3443.42	2758.56	2036.2	1920.06	1613.09	6045.03	285.456	7419.97	7001.63	2461.48	2409.39	2863.02	1070.61	693.987	532.241	514.69	48424.8	35320.7
liver_r-3-1.CDF peak area	101789	90427	81912.9	108220	47831.4	55651.4	34991.4	41238.1	16329.3	32134.6	15232.1	17964.6	26111.6	9844.55	10120	13339	9141.75	16003.2	14562.5	8251.07	5501.89	4002.07	5166.63	6656.9	3460.09	694.369	2249.52	3010.88	1883.13	3827.94	1522.19	4312.94	2786.82	1467.35	2085.59	1931.43	6586.13	432.533	5651.71	6294.75	1704.19	2346.09	2606.19	925.152	822.829	550.119	451.671	51821.4	39343.9
liver_r-3-2.CDF peak area	95768.3	87679.8	79217.9	102615	47622.8	55868.7	32542.8	42931.3	18436.6	34485.6	13285.8	17956.6	26444.8	8953.71	9939.7	13278.8	8839.26	14792.4	15955	4950.45	5933.62	4219.43	4222.69	6222.44	3707.84	708.203	2446.4	2611.05	3549.28	3353.72	1015.84	4170.39	2693.85	1219.13	2114.01	1776.13	5643.32	211.428	7220.09	6422.63	1699.8	2139.61	1670.63	1136.81	992.544	494.046	377.41	54282.8	40490.1
liver_r-5-3.CDF peak area	95927.8	84677.3	74650	108478	48750.7	55340.9	36489.1	39566.9	19283.4	38996.7	14514.5	23032.1	25828.6	9639.67	9784.14	13539.4	8786.26	14346.5	9768.86	8456.75	7792.76	4833.17	5028.88	1014.29	3297.02	726.514	2092.06	2004.06	3364.41	3165.41	1189.59	4788.56	2629.95	1877.04	1971.61	2010.18	4670.47	243.72	5461.57	9560.45	2440.4	2722.24	1709.39	1473.87	799.838	532.95	362.436	48139.9	35524.6
liver_r-4-3.CDF peak area	115684	90766.5	82370.2	103239	54112.1	65089.2	31607.2	34566.8	13684.5	24543.5	14978.4	28321.6	23163.1	8649.69	8221.9	7647.32	9259.11	11550.7	11551.4	6645.63	6332.53	3816.28	3481.64	4621.59	2367.51	731.753	2298.71	1942.11	4045.32	1023.28	1422.81	3271.49	1661.87	1212.26	737.564	1884.74	5730.18	201.806	6145.81	5507.15	1984.44	2765.27	2130.83	1311.36	870.942	523.663	215.868	59642.7	30444.5
liver_r-4-2.CDF peak area	116239	93089.9	79237.8	107942	53104.9	66309.3	32764	34922.9	12511.4	24403	13586.8	29161.9	23341.4	9326.13	8621.53	7061.24	9357.66	12282.9	11514.3	5932.09	6286.01	3978.44	3727.12	4967.64	2661.14	810.272	2086.64	1732.58	3883.82	1308.12	1112.52	3362.87	1853.64	1483.22	827.792	2320.32	5680.93	313.834	5936.56	6850.55	2538.64	2395.11	1634.97	1471.35	635.968	616.489	480.184	56744.5	29625.3
liver_r-5-1.CDF peak area	95336.4	84545.3	73742.9	106998	49645.1	54622.4	34150.5	40693.4	17849.3	41741	14045.2	22307.7	26936.9	9178.08	11489.1	14142.3	8919.74	15455.5	10673.1	9110.37	7936.14	4838.16	4514.03	6572.15	3033.08	972.172	2321.76	3038.7	1388.57	3690.49	1260.08	4746.32	2575.53	1770.23	1834.14	1802.84	4437.88	392.475	5168.24	9770.66	2686.66	2649.63	1837.07	1544.66	930.687	674.72	283.785	48790.4	30066.6
liver_r-5-2.CDF peak area	97590.7	83531.5	77687.2	106276	48702.7	55451.1	35569.7	39295.3	18723.3	39792.3	13043	21523.8	28219	10477.7	9433.51	12349.8	9139.95	14937.3	10417.1	6515.11	8278.21	4768.7	4336.37	6248.17	2778.13	829.656	1981.68	2519.4	3329.61	2884.45	1176.67	4073.11	2644.08	1581.95	1953.92	2113.34	5174.31	276.781	5494.02	9951.17	2367.78	2479.1	2402.59	1697.34	776.917	479.599	279.695	48034	33968.6
liver_r-6-2.CDF peak area	67288.2	73302.4	79107.7	64502.3	60113	45672.6	51792.4	44722.6	48193.1	5565.82	33811.8	18567	42927.3	24525.6	25310.1	3682.07	9613.07	1782.17	11606.4	10340.8	8785.31	9821.01	4097.03	7805.02	5763.86	1421.38	5279.87	4846.53	5083.25	385.439	2519.54	1980.47	3226.79	1722.99	275.098	4942.98	7174.77	349.634	14278.3	1595.48	6013.27	2215.36	4414.55	3067.29	882.607	691.652	192.173	23391.4	31219.5
liver_r-6-3.CDF peak area	73300.6	73027	79148.3	63375	59124.4	43778.1	53025.6	45280.9	46415.8	6265.77	33159	18519.2	43700.1	23200.9	24035.8	4022.51	8688.69	2007.35	11793.3	12286	8527.31	11394.2	5012.99	8314.58	5378.35	1542.68	5466.23	5228.59	3457.01	1378.58	2730.01	1529.81	3388.06	866.416	260.936	4077.83	7162.83	306.861	15974.3	1487.67	5823.65	2108.76	4038.93	3323.61	1193.84	775.014	231.637	25582.8	30955.8
liver_r-6-1.CDF peak area	66646.1	70403.1	78273.4	62218.8	57714.2	45674.7	49407.4	43222.4	49120.4	5894.81	36546.6	18024.9	42169.9	25817	23426.1	3952.48	8137.15	2043.84	11295.6	10798.6	9898.21	11082.1	4180.98	7719.04	5623.92	1449.49	4696.99	4979.38	4992.68	1417.28	2721.93	1661.64	3560.79	5252.31	310.128	4420.49	7758.44	348.445	14697.8	1521.99	5408.05	2216.21	5164	2860.39	1268.3	596.606	194.056	23159.6	32999
liver_s-1-3.CDF peak area	97801.5	90666.2	78178.1	78090.8	63432.7	59460.6	34233.4	31792.6	21452	23885.5	20302.1	18060.1	35824.7	14317.9	19134	9106.22	12798.7	12006.7	13446.1	8218.58	6686.42	4179.71	6151.17	5239	4611.46	1324.17	2306.76	3684.54	2470.61	1444.74	1733.12	2774.22	1895.98	1978.98	1080.71	1923.19	7636.29	273.045	8221.94	3351.85	2642.64	3605.15	2871.98	1702.13	710.988	736.822	444.316	45242.4	29913.1
liver_s-2-1.CDF peak area	92972.7	99456.2	83109.7	67503.5	62377	57001.4	45735.6	33172.2	29469.7	23988.5	23658.8	18716.1	26884.8	16021.1	21290.1	8802.37	10230.4	6627.43	11828.7	7251.03	5459.05	4652.19	5250.5	5565.85	4018.7	1781.32	3496.68	3471.57	3967.56	1372.89	2090.52	1934.42	1623.28	2387.37	1073.3	1979.43	6552.29	387.499	8577.48	2156.63	1941.05	2824.86	2578.43	1309.2	916.747	808.708	348.265	36319.7	36801.5
liver_s-1-2.CDF peak area	98508	92631.7	81712	76819.9	59030.6	60179.7	32664.3	30705.9	22425	26210.7	19759.7	19946.1	37793.4	14024.6	16828.6	11179.9	12032.7	10369.6	13580	6013.52	6317.79	4222.69	6043.66	5225.27	4570.49	1234.74	2350.91	4479.36	2577.82	1732.76	2089.11	2980.66	2253.95	2047.8	1096.16	1968.2	7559.26	366.469	6307.18	3745.31	2519.12	3395.57	3507.71	1745.24	935.059	578.236	490.401	47746.7	31432.1
liver_s-1-1.CDF peak area	100471	92207.2	78014.2	80549.3	63440.9	60645.3	33557.5	30439.5	21812.8	24931.9	18915.4	19881.5	36204.1	13140	19598.1	10612.1	13265.1	10872.1	13188.2	5428.4	6073.14	4018.14	2665.81	5041.95	4637.31	1294.18	2452.11	3595.15	2701.39	1406.93	1845.87	3017.18	2285.63	2037.67	1252.81	2082.78	7831.69	314.652	7934.09	3469.12	3017.65	3300.97	2757.56	1129.93	759.989	617.208	395.929	46640.3	30140.9
liver_s-2-3.CDF peak area	95204.7	95274.6	86716.6	67233.8	63413.6	56627.3	46376.3	34512.4	30460.3	24368.3	23119.1	19152.1	27063.6	15850.5	21743.7	9335.14	10612.1	7263.19	12107.1	8545.51	4830.1	5295.46	5193.97	4221.66	4212.34	1450.04	3486.21	3863.72	3858.44	1392.67	2085.27	2141.96	1368.81	2164.42	737.902	1537.61	5706.45	258.652	8916.11	2573.47	1874.7	2960.82	2520.6	993.287	849.393	746.514	401.677	36714.3	33451.7
liver_s-2-2.CDF peak area	94106.8	101563	88394	69148	62879.6	57015.3	46975.1	33737.6	30544.1	26619.5	25009	19384	29466.1	15472.5	18742.2	8825.56	10227.5	7279.14	12034.7	9526.46	5221.6	5364.16	4897.09	4745.11	3951.68	1589.6	3521.2	3761.62	3075.56	1262.94	2080.84	1984.53	1411.48	2254.15	783.218	1754.15	6305.49	218.151	9046.14	2873.92	2276.44	2600.24	2760.57	1619.74	1017.85	1009.91	259.628	35350.4	34415
liver_s-3-1.CDF peak area	108513	96102.6	88252.8	94875.4	61070.1	57591	53668.1	36844	21675.6	13011.5	23050.7	23784.7	24259	14361.6	11172	5677.72	8940.55	8073.2	12765.7	7534.7	4494.8	4197.58	2578.94	5111.98	2746.08	615.435	3640.32	2529.54	1958.38	3936.26	1140.48	1805.49	1286.44	1887.28	679.13	1719.03	4554.98	430.5	10400.5	2632.9	1743.34	1498.69	1865.51	1102.24	542.542	407.769	270.606	43482.6	34585.5
liver_s-3-2.CDF peak area	106956	97400.2	89625.7	95398	61979.4	61226.5	52471.1	40185.1	24041.3	11999.4	25424.1	25894.5	25749.4	15705.7	12183.2	5539.33	9631.49	8426.22	13067.7	6769.49	4062.79	4056.49	2804.16	4135.3	3172.81	962.654	3626.01	2301.31	1987.79	943.413	1149.35	2001.39	1372.3	1702.14	537.69	1533.99	5140.92	400.793	8753.01	2657.76	2551.76	1536.17	2084.3	1342.66	767.458	364.598	361.331	41010.3	29967.2
liver_s-4-2.CDF peak area	85569.8	71779.6	72840.1	99765.7	42470	51000.8	38805.6	49089.2	21077.3	40808.9	24165.1	24883.7	32541.3	15822.6	12018.6	13064.6	7252.32	10672.6	8391	4883.04	14695.3	9475.68	4974.58	7671.54	4323.57	1075.24	2261.93	2619	2651.06	3135.82	1362.35	5419.41	4008.5	1866.09	1475.79	2436.39	5413.93	502.576	4882.52	13607.1	2814.94	4465.99	1812.41	1178.42	1184.69	944.826	303.678	41983.9	30221
liver_s-3-3.CDF peak area	108491	94976.7	85579.6	92670.4	56919.1	58471	54560.2	37027.3	24232.6	13950.9	22244.4	25730.3	23772.2	15190.1	11552	5365.26	9101.7	8269.41	13263.8	11379	3948.95	4112.94	2183.32	5235.43	2945.08	545.79	3170.71	3201.21	3440.3	3467.12	1067.38	2203.21	1302.37	2229.67	506.009	1629.58	5365.59	348.593	10267.8	2745.54	1812.63	1867.25	2705.49	1389.36	642.801	493.506	281.157	41659.9	30877.5
liver_s-4-1.CDF peak area	88095.4	74302.7	72823.5	104857	44982.5	54575.6	40276.1	49885.2	22922.3	40628.5	22079.2	24673.1	33138.3	14365.4	14052.8	15420.1	6787.97	11586.1	8261.13	6804.63	267.074	10105.6	4496.53	6535.63	4108.79	1028.28	1935.21	3249.31	2625.12	3403.63	934.51	5577.32	4289.31	1735.62	1718.28	2588.64	5404.05	544.925	5482.28	12769	2440.86	4120.72	2726.14	1368.85	1090.86	572.438	320.443	42711.3	32541.8
liver_s-4-3.CDF peak area	82595.3	75174.2	73965.4	101287	44418.4	49443.1	38540.2	47985.3	23319.1	39632.4	23566.1	25031.1	33901.7	15737.1	12016.6	12545.7	7527.27	11235.7	8026.19	5360.41	14877.9	10412.2	4864.41	7233.04	4155.18	928.975	1872.39	2616	2600.38	2800.11	1021.94	6182.7	4196.03	2067.84	1558.28	2409.62	5225.02	286.702	5395.53	13427.6	2242.37	4849.07	2012.39	1908.39	1081.93	546.076	267.823	41511.4	27399.1
liver_s-5-2.CDF peak area	106531	94181.4	86119.2	79796.4	67518.2	70105.8	45369.7	29565.3	31414.1	19209.3	18801.4	24318.8	25028.4	12089.7	11667	6599.17	8594.96	8224.37	11533.1	10600.3	6453.36	5483.74	3003.96	4254.02	4055.23	1653.13	2624.31	2882.8	3680.76	826.639	1368.05	2286.72	1629.92	1562.92	586.016	1639.38	6440.59	347.605	6928.18	2647.26	1591.7	1902.18	2398.24	1490.01	621.935	939.242	327.157	39498.5	33625.6
liver_s-5-1.CDF peak area	107484	93098.6	85752.7	78235.4	67424	67359.3	45117.5	29145.5	32638.8	19412.5	22189.9	23774.7	25293	12083.2	12530.3	7435.33	9101.43	7729.98	11013.5	4410.57	7182.45	5460.08	3195.41	4106.23	3733.63	1898.42	2528.66	3417.39	1459.69	1271.01	1799.32	2494.82	1480.98	1394.69	677.496	1699.53	6029.34	330.93	6998.96	2315.74	1775.01	2501.21	2389.95	1359.56	879.414	1042.36	462.301	41210.5	29975.6
liver_s-5-3.CDF peak area	105058	93654.5	85207	76006.9	65360.5	67766.5	45119.3	31222.1	31662.1	17563.1	21430.9	23910.1	25590.7	11957.7	12935.8	6462.54	9112.25	7845.51	11133	7197.2	6243.78	5191.88	3571.7	3702.03	3847.5	2122.08	2667.73	3189	3756.44	1178.91	1808.29	2325.94	1521.81	1868.12	619.38	1774.15	7029.31	370.626	7417.72	2580.73	2706.85	2252.59	1456.15	1442.58	725.346	1122.4	307.648	42587.6	30907
liver_s-6-1.CDF peak area	105053	85804.7	86592.6	90308.5	55979	50263.7	38702.9	31929.8	30514.5	23195.1	24368.4	10657.8	29462	16341.4	17917	10285.6	10117.8	10364.8	13421	6663.91	4425.02	3477.28	3286.05	6302.16	4754.01	1056.36	2980.73	2851.91	3970.04	9814.46	1573.39	3341.91	1886.32	2886.9	996.753	1998.53	6799.17	192.441	10178	3145.84	2289.53	2902.18	3051.41	2136.45	693.329	620.446	397.952	36889.2	35344.4
liver_s-6-3.CDF peak area	103485	86965.5	88693.5	88562.9	53487.7	51652	38323	31095.8	30836.5	22406.3	26015.7	10075.7	29805.7	16071.4	18168.5	10070.4	9784.43	8902.9	12632.5	6792.44	4422.56	4142.53	2895.98	5904.48	3464.1	815.369	2851.89	3422.04	3706.67	1852.09	1981.98	2583.39	2083.23	2926.07	1054.13	2103.23	6105.7	205.478	11949.1	3461.25	2920.53	2772.27	3013.36	1400.95	661.12	609.563	303.389	37890.1	41565.9
liver_s-6-2.CDF peak area	107434	85566.5	85030.7	87801.6	54845.2	51956.6	40616.6	31392	31340.9	23538.3	24514.1	10763.4	29360.4	17396.4	17814.4	10387.7	10327.3	9569	13031.5	5504.89	4447.5	3668.53	3321.42	5838.34	3870.05	1079.05	3041.12	3587.39	2259	2267.85	1179.51	2750.25	1679.6	2680.04	939.642	2105.21	6918.82	235.493	11101.1	3513.47	2999.42	2523.51	3239.21	2012.37	823.566	562.875	256.143	36125.2	37779.5
[truncated: 12 more columns]

## Sheet: Kidney
Primary ID	807.95	735.928	815.091	794.042	817.107	761.946	759.94	783.921	811.99	787.965	704.955	790.003	789.12	835.979	808.554	785.947	763.845	832.016	702.954	813.049	781.898	803.099	769.936	721.945	747.97	765.941	805.905	525.71	733.543	791.913	787.146	821.962	746.259	820.775	757.891	801.132	497.715	856.001	833.951	833.159	835.11	775.943	775.405	839.993	802.061	853.933	780.501	733.873	809.448
row retention time	2.22605	2.50785	3.09583	2.32006	3.54804	2.50273	2.34716	2.28847	2.46008	2.53343	2.32837	2.74504	3.12688	2.38331	2.23554	2.36359	2.75196	2.12355	2.17048	2.77781	2.18882	3.34944	2.40269	2.67646	2.66439	2.18083	2.128	1.50873	2.54071	2.19136	2.80346	2.49155	2.61054	2.31978	2.2098	2.97063	1.24918	2.09028	2.21217	2.93985	3.34061	2.6302	2.97624	2.6662	2.65205	2.0142	2.25529	2.33621	2.23298
kidney_c-1-1	8578880	6232370	5576400	4811910	4469460	3851670	3740250	3196250	3032030	3048570	3169690	2611850	2238460	2324440	2035210	1543300	870654	1351430	1346970	1234240	688573	795617	779395	642903	638017	598779	500795	402729	265371	330329	525008	229638	202313	170994	140782	315371	335130	509535	632040	197808	260864	228520	153103	184858	93623	60777.3	107481	156017	4012410
kidney_c-2-1	5413400	4456910	7119540	2443150	9434860	2621920	2215730	1884220	2045990	2717870	1728970	2498810	4133850	1803280	5725430	1078220	966594	1780040	1652090	1865780	599417	2011490	593472	921192	1221200	160809	515231	666724	308805	372383	994281	114987	120581	296716	111168	589753	586700	473460	536152	347790	290937	271539	233608	173008	101498	39492.2	123996	88079.4	2438430
kidney_c-1-2	7951520	5837270	4956500	4681940	4616370	3570890	3524380	3330580	2951500	2879380	3177560	2479000	2207880	2455200	8565890	1599250	1004670	1411280	1308530	1330800	648241	706302	664377	535332	390347	562665	455043	490015	1673270	338153	601777	200358	86486.4	444287	142078	231917	391537	415997	538031	208989	193912	175206	133752	175807	71572.9	26065.8	67235.3	181268	4063710
kidney_c-1-3	7870480	4763790	5043160	4526180	4248850	3416940	3619740	2832460	2922740	2798500	2868330	2428100	2322650	2237640	8333520	1381590	784432	1323380	1255090	1247650	598843	657159	613544	452722	515913	536545	473419	426009	243641	354796	517215	219691	91819.7	397965	175136	319573	390166	323658	572582	194640	191219	178902	128229	160773	62988.1	48513.2	121803	173929	2663110
kidney_c-3-3	6327140	5006320	7309850	3975240	6023330	3165340	3153310	2448110	2358750	3138320	2104560	2994480	2812350	2181100	1613820	1436620	919646	1711960	1471250	1856200	635458	724834	729345	837058	1180840	667512	636929	571639	2116190	381674	844436	140927	196703	435183	129586	398367	515986	472689	610553	311836	180945	205471	194136	204493	99383.8	54103.6	81139.7	138994	3134950
kidney_c-3-1	6520400	5627680	6372220	3469560	6924840	3217890	3005130	2470220	2387960	3118990	2228950	2696950	3115570	2177970	6877880	1430590	1162930	1679190	1602310	1759480	667780	1311400	734718	1082980	1220230	644554	612238	560903	306037	386181	900205	177151	132392	429793	129075	265196	569734	452828	606235	222026	292154	280487	215076	184381	110526	51495.1	109187	147968	438983
kidney_c-2-3	5452770	3947040	8202060	2647540	7201120	2642350	2215340	1810330	2112490	2748100	1513200	2800990	3900430	1897150	5683940	1052290	1235870	1884990	1647180	2210800	586332	1755490	668985	892483	1292310	496856	592112	697087	1053280	350093	1218040	143906	279390	341210	116195	625892	617306	430681	500074	239690	334589	299739	203279	168497	111588	45856.8	88652.9	76151.2	2259420
kidney_c-2-2	5410120	4197520	7988080	2646680	8093720	2817020	2322270	1737770	2253320	2876670	1632090	2793580	3787050	1920820	1912160	1128180	702672	2086130	1616500	2209540	593258	1731150	630946	818318	1271760	550955	591476	619702	1370470	328713	1177070	161788	137878	326708	96626.1	511222	696798	455792	542268	398496	159323	284802	225608	188563	93317	65345.2	84416.2	99756.7	2543040
kidney_c-3-2	6831070	4974970	6814300	3910170	5880540	3400200	3014950	2586080	2401320	3182110	2315970	2991260	3045840	2002920	1494980	1532730	802454	1840360	1573830	1826860	706702	673457	809446	1059400	1229200	751242	636348	588497	241924	399175	898846	166299	207282	420760	144191	303390	534416	416569	561918	311442	240732	184213	196492	172132	107308	39365	94240	155717	2323410
kidney_c-5-2	5720640	4056990	7339860	4747230	5535070	2806520	913193	1095270	1574640	2141760	880126	2834460	2643550	1574110	5800220	584178	1049330	1010950	1150610	1897010	228446	1358960	1283420	1222630	1676580	1980080	392311	486216	193896	1597770	929261	1940210	153998	817740	55755	728348	424743	282825	585742	242090	142981	190778	206960	146434	65391.7	23241.7	504152	39473	2372070
kidney_c-4-3	6611100	4807470	6788350	3980670	4477620	3139440	3403010	2314420	2360720	2969240	2204040	2862790	3005020	1977200	7019870	1531010	920707	1581050	1377230	1838640	871778	958518	742767	1037890	1260070	555195	671185	583193	234533	422871	892564	184889	203148	491658	203388	229831	616799	226363	586620	115685	143393	201320	161719	163628	93596.7	39995.5	79803	116066	2817060
kidney_c-4-2	6383580	4786830	6172950	4161010	5064220	2885810	3442700	2449520	2252870	2922690	1986570	2711780	2742800	1947250	6895000	1424780	824082	1716260	1299300	1804420	901071	1065060	783681	945457	1256250	558624	587953	515701	233797	441642	844843	163899	195725	416910	179647	435222	573526	234603	580761	177948	132782	147146	171056	159436	68875.8	38565.5	74376.9	150436	2894690
kidney_c-4-1	6275910	5295810	6149870	2310100	5470970	3171350	3154760	2295040	2175770	3333040	2287420	2608260	3036620	1917000	6741560	1428670	1237670	1931550	1496950	1729800	850991	926831	803078	1069020	1274990	490016	604087	501325	365144	442878	903800	156644	265915	443686	192347	437306	620814	372063	614789	186863	151563	161671	191216	186908	97933	44435	94717.4	143358	3074470
kidney_c-5-1	5841220	4840030	7591870	4987800	7298100	3223690	957969	1055920	1646660	2432090	980305	2665820	3506790	1625320	5840190	646796	1144330	69454.1	1218110	2005330	246091	1216460	1359200	1373140	1709160	2229910	440278	475163	1410190	1664960	947750	2058850	109294	815791	61063.1	659977	408501	217815	674628	316658	178315	165155	260110	169312	70637.6	26496	695263	31466.1	1522550
kidney_c-6-2	6989110	5767520	6103740	4738180	4710340	3427460	2895810	2479970	2355040	2692670	2169960	2599820	2286640	2128750	7354700	1414610	808811	1724790	1537470	1785330	710608	941768	540540	1029720	1280840	804652	636927	508283	263622	425188	745216	184078	70570.8	524910	127968	301161	524462	320256	484600	233952	194562	216629	175289	163162	67754.8	71049.3	101500	128847	3263960
kidney_c-6-1	7090810	6182390	5980670	4738650	5622580	3348880	3007900	2249190	2285810	2668890	2225810	2518380	2923550	2077280	7542110	1493460	1571610	1464120	1523800	1649180	761273	1103990	532609	1061170	1267670	714626	602633	490751	269374	422930	724213	206248	93084.5	130288	130964	291458	550651	275070	457170	159613	196159	218282	159625	162309	52664	49943.6	83744.3	133428	3260810
kidney_c-6-3	6685840	5304360	6319410	4788740	4887640	3354170	2861390	2193480	2138860	2473870	1990550	2614480	2405130	2112040	7080490	1383210	916420	1339690	1557980	1721000	766142	817662	581120	875519	1239200	746620	555725	524482	247252	474011	736671	177247	34825.6	468834	126277	294409	481656	394698	496941	223784	172444	128918	149959	154367	77936.5	42153.5	142172	151330	3197620
kidney_c-5-3	5566280	3951860	7499080	7014130	5892180	2873530	851056	1010600	1600380	2196070	916146	2666340	3158190	1468330	5632370	619887	872203	1168500	1159330	2021740	212934	1191230	1259710	1351980	1628100	1997910	425763	465202	253459	1542410	361042	1998800	56835.9	836154	47693.7	732084	419355	182739	645357	182668	224743	164917	180111	136775	62312.1	22135.5	528576	41709.6	2457900
kidney_r-1-2	6360840	5195720	7087990	3125860	5675780	3274330	3160570	1910110	2008520	2607540	2073060	2900030	2397610	1681440	6816690	1759940	903406	1844500	1536290	1892320	893528	548945	618051	859127	1043690	684434	809999	508942	1196230	364076	718618	118000	151813	302103	164586	224666	536273	311075	588575	261840	192316	197500	175944	152713	64453.1	75608.7	84959	183620	3077960
kidney_r-2-1	7037430	5802740	6257140	4232480	6435970	3473620	3172750	2437410	2405470	2704760	2655740	2595030	2812210	2050630	2573410	1336520	950852	1495840	1337010	1530580	762464	1146350	557012	749826	766441	838919	603356	382947	253522	370901	638184	124307	199532	317920	128902	438396	510031	379399	453357	201566	211785	211911	155729	159982	92260.1	57857.8	108984	157637	3205820
kidney_r-1-3	6678490	5585110	7651540	3451270	6095540	3227440	3392170	2028430	2279050	3088780	2236990	3001390	2591310	1917010	2346100	1629490	1005630	1845980	1520700	1932910	1004790	885957	669889	880643	1066770	730395	875219	495011	304244	359358	736486	116478	172649	293899	197467	333098	633786	346342	588050	215661	198606	163329	161281	153105	83105.7	71461.7	126185	211894	3084450
kidney_r-2-3	7147940	6005870	7009640	4090900	6331570	3523870	3161740	2440700	2317440	2846170	2512170	2818830	2782540	2067810	98102.5	1385840	1243090	1597210	1294860	1659180	809646	953295	600445	710364	778958	830467	672338	464553	1073480	355240	764985	152592	107607	362699	126551	255473	571033	360412	504951	187267	199412	169218	167758	153645	83454.8	71408.3	121851	150575	3463750
kidney_r-1-1	6437460	5494910	7093300	3520180	5591920	3392440	3252020	2136430	2092430	2819640	2146780	2744270	2373150	1743170	6657730	1712230	797843	1663660	1483400	1800990	858650	1004580	618012	1052740	1109360	659293	872060	472364	285607	348114	786716	112114	102235	294063	166605	357857	576808	369884	553590	243932	198854	187637	185351	180915	98988.5	84756.1	80710.5	193453	3070770
kidney_r-2-2	6962810	5701410	6148940	3701680	6046790	3137940	3100980	2401040	2174320	2620800	2342210	2720330	2826340	1879530	7246350	1337600	805667	1492470	1200030	1558910	763146	883249	554279	777091	688114	819742	646250	376404	1821180	391345	653477	111689	150673	330597	136634	388839	494702	456850	499674	174209	196864	143084	166979	155873	65366	63605	104682	163124	1891610
kidney_r-4-2	6408330	4993510	8214940	1811590	6303740	3313590	2963100	1907880	2140900	3027630	1942530	2927990	2919840	1919670	6278000	1747560	1069000	1714970	286941	2293070	712116	1262870	654805	985106	1678480	817040	771579	607353	264074	464876	940000	135677	74082.9	454193	167104	333009	630746	312334	541594	317883	228055	236777	161033	151186	99048.1	50045	103523	137549	2767960
kidney_r-4-1	5866060	4739360	7407180	3119370	6251540	3206710	2837340	1845960	1903860	3005650	1932590	2710410	3225080	1837740	6032070	1665100	858943	1458240	1645530	1999310	635263	1205780	666008	1043290	1509080	674496	694876	511062	281690	405890	795944	137159	185565	425513	146194	489388	567862	251884	487870	286115	218819	178696	130477	174749	99222.9	37200.9	97336.8	150486	2891940
kidney_r-3-1	6435980	4475130	7929640	2548990	6915010	3751440	3098180	2157490	2431130	3259060	2305950	3290580	3831400	1710600	1881340	1734770	829668	2227410	1639770	1982050	770831	1328090	652526	576339	1429850	542554	823280	575677	273838	390289	1068600	117057	149545	480817	165891	470915	579293	432322	685791	241543	189791	89007.8	167083	185205	135533	62016.8	52198.2	187876	3198030
kidney_r-3-2	5932140	4419540	7736990	2150310	6755430	3518360	2721640	1985780	2268360	3033030	2139550	3334980	3576510	1804140	6346990	1650380	863009	2487740	1521880	1859810	710956	1071840	634482	612226	1350110	493065	848992	582794	266195	371620	1038710	107455	122783	449965	174068	430968	580194	427058	647302	225389	193315	267386	236615	135944	110440	62394.1	70892.4	149543	1671130
kidney_r-3-3	5925640	3900310	7795200	1267790	6909020	3444310	2745930	1972810	2358290	3048890	2194320	3220190	3450690	1704570	6217520	1673520	1406390	1908710	1543410	1993600	709528	903194	758426	615479	1377790	518568	827267	611788	1160950	317147	1008880	100132	36433.9	434588	160901	478222	554881	404347	676651	174696	181515	237690	226981	164950	92567.4	54548.5	47991.6	153975	1894390
kidney_r-4-3	6466790	4872060	8128720	1503630	6068510	3392460	3058800	1887290	2193140	2999470	2051540	2938240	3132130	1931580	1995880	1699340	798603	1558130	1928620	2266180	680038	1122110	689929	1055640	1511200	781583	738143	617638	233793	438696	1021940	149777	78711	467181	136601	593381	599542	345357	552305	318733	248273	221847	185952	171877	101426	41142.5	88761.6	148031	3030630
kidney_r-5-1	5707870	4393620	6746110	1507490	7265710	3358140	2976010	1866760	2224390	3164140	1967620	2775010	3855970	1644960	6202500	1484840	980984	1886170	1410910	1767400	913860	1292930	715242	765135	1218280	483374	819994	584762	311744	316860	850081	87377.2	250601	343799	214118	369724	581370	466645	528766	329119	162246	235826	155328	113548	112401	72187.8	73975.3	140711	2780060
kidney_r-5-3	6302620	3976590	8078510	2672500	6517950	3495990	3276800	2103120	2371160	3337300	2128890	3191490	3537060	1711290	1551420	1676090	1054480	2211720	1541190	2102300	1003900	1300110	695262	830424	1199790	479090	880227	641331	1508110	340732	808149	125601	279687	365770	217694	153340	661836	481049	602030	337674	164810	233026	211635	129958	107850	66969	86259.2	135003	2789960
kidney_r-6-2	5746530	3311530	7615850	4136580	6309770	3853090	2128700	2182980	2210530	2756700	3168630	3059900	3949040	1774680	1998080	1274920	640937	1805080	1624450	2038440	387082	1448710	834525	521074	1126310	663566	315003	503169	405172	505864	1235910	327874	366611	679861	83149.5	421856	388640	453734	653306	362685	219081	185266	231581	159971	87470	25298.9	143916	93631	2768020
kidney_r-5-2	5835490	4118110	7406400	2412320	6244830	3237340	2931950	1991510	2325360	3250510	2000430	2967380	3583790	1544630	5948870	1490540	793023	2033210	1373380	2029270	883521	1189210	712759	702370	1284640	482515	870362	532493	265606	368830	1014220	105685	98310.3	370372	224822	186022	609904	313761	544296	322582	187359	231840	161185	143179	87913.1	48134.6	88377.9	146364	2810270
kidney_r-6-3	5370630	3189520	7518330	3723490	6428430	3737350	1919980	1900510	2207840	2693970	2959270	2908050	3635860	1830670	5775220	1091500	685746	1807310	1551060	1927310	380086	1098220	795281	495933	1026670	237928	262380	416712	850862	464869	1147620	298379	325165	647985	92714.2	521620	329550	427143	624701	336007	237719	199017	156582	111331	86989.2	25660.7	84761	86135.8	2610060
kidney_s-1-1	6408210	4444290	7315240	1818700	7513480	3360390	2879490	2206800	2544110	3298020	1703290	3149410	4010280	1963550	834601	1374820	1343680	1871030	1420260	1994500	539628	1681690	886155	863927	1522810	700743	643812	690284	190949	410131	1012730	178297	170939	456099	153132	302235	629776	547774	608495	291451	257601	280765	145834	159786	117147	52249.3	97255.8	110134	2789140
kidney_r-6-1	5612200	3250170	7591600	1926220	6776670	3923040	2105600	2054200	2260380	2936360	2905900	2980110	3466550	1916100	6045050	1193260	688443	2050650	1570960	2021380	371367	1364270	903932	540382	1026470	664091	274783	478934	306906	491285	1217350	305103	353323	650681	97011.1	521730	377158	361012	626181	341144	296737	290755	226695	177267	95780.9	35187.8	99386.4	89941.5	2777280
kidney_s-1-3	6263580	3900800	7249140	3388200	5973290	3231810	2875160	2105910	2357490	3110370	1691670	3165140	3605410	1813170	6405000	1333190	720710	1995510	1455980	2002780	624727	1239900	905318	762384	1192330	749167	689303	635899	330083	439601	1055280	160673	118428	382699	169901	404433	650767	356630	556519	205564	237305	248375	138919	96686.3	99204.2	35465.6	88272.7	124662	2863220
kidney_s-2-1	5794720	3887350	8059700	1665150	8456310	3419790	2757280	1973810	2372600	3205680	1937510	2900650	4160650	1770060	1409770	1264950	1123870	2056480	1340290	2285930	727104	1854830	837800	687439	1244580	650053	629500	39610.8	324625	360464	1154890	244888	284022	413162	192050	617409	574814	372527	539917	239303	302673	290456	182442	237069	104146	62209.5	75306.1	105850	2510800
kidney_s-1-2	6070990	3857290	7564820	1618390	6327940	3387780	2706460	2168620	2343620	3210240	1731770	3076830	3541630	1942580	6227800	1359000	1134910	2189320	1528410	2078280	580436	1373900	936832	842308	1325070	752677	626904	708050	241730	448132	1035300	161042	88723.4	392477	163986	548140	664964	487448	673352	298102	212578	212187	110347	185666	98534.9	56030.2	173966	108554	1046240
kidney_s-3-1	4620300	2337330	7720950	5462990	8688800	2551790	983300	1061940	1625220	2668050	726145	2711050	3960500	1551720	4741890	628887	1043190	1248460	824537	1799900	227934	2227930	1152840	860546	1035800	1801230	245714	597124	940624	1249270	940868	2002260	120473	582159	39241.1	770013	465672	406265	676537	199474	152385	266161	98626.4	194520	99425.4	35981.8	704509	19666.2	1994980
kidney_s-4-1	6026230	4724320	6530190	3875780	6022270	3574960	3196660	2175210	2212670	2829670	1923970	2691440	3244980	1572170	6403540	1418430	700737	1450570	1240980	1732970	791548	1300520	607351	977011	1280770	570758	631588	491570	283119	391659	936395	156846	194406	348109	179017	516347	617717	248907	478305	227716	193348	280848	205530	189040	91903.7	33078.1	94771.3	187649	2948540
kidney_s-2-2	5631230	3557470	8588640	3170070	7921640	3172700	2710120	2054750	2400500	3080260	1767280	3116500	3440570	1916100	5821870	1153360	1112960	2128650	1488270	2336900	709072	1639550	754948	625761	1168030	606779	687531	680689	272223	427532	1181680	265492	270529	442269	168907	766362	565297	382428	496462	295881	181081	248742	285139	158134	108681	70266	118520	101525	565573
kidney_s-3-2	4618820	1912640	8261780	5819960	7648520	2551900	1010110	1063300	1613220	2841030	721483	2824540	3367440	1500460	4529310	556863	733899	1628390	857275	2043660	247098	1933250	1157560	864366	1068610	1859520	294943	543725	253389	1388530	1026080	2170110	161377	630226	44891.7	860636	472014	444744	689118	286920	145254	203579	296980	172762	99704.2	45429.2	499358	25667	1986790
kidney_s-2-3	5718610	3544800	8557140	2829730	7982320	3263050	2653220	1957320	2176910	2980040	1817130	3049060	3497290	1924080	5924660	1134120	1096590	2028400	1308170	2160090	705363	1638960	730815	695766	1140550	599039	519537	684495	322379	376064	1335390	230276	161266	395984	154535	714463	505684	454223	540776	282176	257009	246823	267303	194825	109678	63736.7	124780	91726.5	2360570
kidney_s-3-3	4682730	2337030	8843550	3202030	7830470	2784870	1018600	1128620	1646900	2677780	655621	2997220	3452900	1546880	4870150	644423	750958	135645	844839	2079350	217508	1929650	1229760	789012	994463	1984380	289183	644315	294418	1436370	1114100	2059520	257612	613656	43063.7	926751	514067	491593	694490	347436	204530	267133	199689	176718	99716.4	36916.8	624502	21993.3	2224780
kidney_s-4-3	5928170	4461650	6799200	3770970	5895580	3483070	3007860	2131190	2115050	2722850	2073200	2933190	3259220	1701550	6423970	1424120	826047	1532580	1241700	1857970	849723	902961	583590	965667	1197770	632870	712796	535597	267037	446408	816070	184500	70283.1	412221	160634	364729	653298	247786	504821	249501	181123	240894	210408	158239	79156.6	31469.2	111101	195007	2875320
kidney_s-5-1	7256020	5625600	6647070	5609430	5797490	3483270	2946680	2304760	2390610	3085880	2372570	2604990	3667310	2303110	2619040	1232450	922260	1700780	1622660	1677840	526351	1286800	718141	1215800	1319700	917220	392590	524531	328283	521137	1028730	310138	231544	549193	91719.6	460894	518682	394041	535163	189093	167445	207913	186332	178532	87630.1	42501.1	133024	90511.1	2972740
kidney_s-5-3	6535130	4870320	5746220	5287950	4942790	3185800	2660130	2080050	2106800	2932910	2128970	2476860	2930000	2111480	6703500	1241860	755989	1291450	1470520	1617110	491677	1070260	615892	1133370	1202470	949193	358393	476184	272106	437354	997153	317820	94553.2	133030	88113.5	507246	506021	366860	484276	172987	160805	193779	173872	172812	80301	25499.2	121713	80346	2741010
kidney_s-5-2	6916000	5096630	6506480	5265760	5337810	3488450	2804430	2247760	2157470	2943640	2134620	2518800	3208040	2136190	7194330	1084950	847353	1331540	1444900	1708680	541775	1221180	666681	1099180	1261960	1009740	380169	554047	375650	529518	909980	339688	142564	463175	80919.7	512898	452620	259201	462803	182255	154629	160843	196790	179338	90067.6	21092.7	123917	89205.9	2900020
kidney_s-4-2	6476940	4571710	7056690	3887350	5769470	3635590	3114450	2029840	2153520	2784630	2077940	2875570	3494480	1772640	6863160	1402700	1328280	1345920	1295640	1740820	797805	1278480	642879	1020170	1249370	605571	664109	548639	261085	427131	764395	173492	105061	394652	152898	452124	595686	241718	509023	204081	226424	208607	106820	161062	85134.9	31798.8	128199	162462	2820350
kidney_s-6-2	5257910	2695800	7877450	3274880	6999140	3358030	2099240	1877030	2431100	3111010	1735610	3200010	4199620	1702710	5364700	988006	778028	1818660	1335960	1957120	554966	1806850	890967	592242	1090370	563761	469253	544444	409987	446829	1137820	322527	202243	85670.9	126397	579032	567009	652462	571521	305205	240357	320531	206021	205340	115444	40042.1	68814.5	55280.2	2631950
kidney_s-6-1	5496580	2713290	7189130	3279050	7819370	3607750	2118930	1940900	2491760	3119600	1903560	3192580	4091010	1660440	5469030	884142	975910	69783.2	1250420	1848880	541478	1881360	1204460	633044	1046100	532633	391554	584256	456083	456284	1246180	302915	143714	514058	116827	603849	589618	471108	610026	349430	293757	317436	236074	272537	114646	60294.7	91080.9	66730.4	2535330
kidney_s-6-3	5378180	2591020	7571300	3470530	8090770	3663140	2142920	2002360	2397740	3199190	1924760	3388810	4222360	1810840	5650420	1064300	688221	1852740	1114900	2059010	555411	1904210	924235	504818	1053310	598244	437577	601306	421548	445996	1199000	345358	325290	573085	112221	505302	569533	435525	615937	371172	172290	322419	264831	221922	104117	36613.3	154656	79163.2	1577210
[truncated: 14 more columns]

## Sheet: Serum
Primary ID	$ClassID	PC(16:0/0:0)	PC(18:2/0:0)	PC(18:1/0:0)	PC(18:0/0:0)	SM(700)	SM(702)	PC(16:0/16:1)	PC(16:0/16:0)	PC(33:2)	PC(O-16:0/18:2)	PC(16:0/17:1)	PC(O-18:1/16:0)	PC(16:1/18:2)	PC(16:0/18:2)	PC(16:0/18:1)	PC(34:0)	PC(P-16:1/20:3)	PC(P-16:0/20:3)	PC(35:3)	PC(17:0/18:2)	PC(17/0:18/1)	PC(16:0/20:5)	PC(16:0/20:4)	PC(16:0/20:3)	PC(18:0/18:2)	SM(786)-1	SM(786)-2	PC(18:0/18:1)	PC(P-20:5/18:0)	SM(794)	PC(37:4)	PC(19:0/18:2)	SM(800)	PC(16:1/22:6)	PC(16:0/22:6)	PC(18:1/20:4)	PC(18:0/20:4)	SM(810)	PC(18:0/20:3)	SM(812)	PC(18:0/20:2)+PC(20:2/18:0)	SM(814)	PC(38:1)	PC(38:0)	PC(22:6/17:0)	PC(20:4/20:4)	PC(18:1/22:6)	PC(18:0/22:6)
row m/z		496.691	520.689	522.704	524.695	701.87	703.86	732.864	734.813	744.892	744.92	746.957	746.96	756.794	758.807	760.829	762.815	766.952	768.886	770.917	772.804	774.862	780.769	782.792	784.944	786.841	787.511	787.976	788.839	792.915	795.061	796.64	800.889	802.141	804.878	806.83	809.045	810.829	811.953	812.837	813.921	814.863	816.065	816.904	819.138	820.04	830.883	832.829	834.814
row retention time		1.31069	1.16879	1.36169	1.57732	2.25068	2.43643	2.42757	2.66042	2.35538	2.6033	2.53642	2.85131	2.28275	2.45493	2.65942	2.9705	2.48057	2.5207	2.36005	2.55913	2.80585	2.2622	2.38733	2.45279	2.68577	2.95539	3.4648	2.96595	2.42525	2.51579	2.49879	2.83391	3.89216	2.17956	2.36166	2.34924	2.60339	2.99393	2.73815	3.41614	2.97833	4.04152	2.44698	2.65318	2.54001	2.18832	2.31705	2.5016
Ctrl-1-1	con	8186.65	6087.45	1754.95	7937.52	2400.84	8717.85	1330.35	11860.1	1375.91	1332.22	1033.68	2269.89	3604.89	209426	71790.2	3255.23	509.212	2479.43	453.842	6116.06	1815.38	12153.5	103871	40963.3	154781	28444.2	6953.64	20537.6	1306.33	3691.64	3296.11	3528.89	51.7618	424.782	3533.42	104565	51003.6	4020.63	13534.7	8534.16	4363.38	5180.63	2703.89	1507.92	7481.67	1623.38	5404.7	41899.7
Ctrl-1-2	con	7231.08	5765.52	1365.33	5814.36	1938.4	7606.15	2172.29	10980.4	1699.39	1575.16	680.485	2001.76	2489.1	202386	66097.8	3420.04	662.472	2497.3	300.076	6423	2222.2	9167.54	99678.4	108038	138180	24813.1	5850.85	19518.8	1413.64	2998.3	3821.02	3740.17	183.488	715.628	3627.73	91344.9	50577.1	4157.1	13038.5	6682.93	4914.7	5584.17	2291.71	1357.24	7039.96	1242.18	6963.67	39956.8
Ctrl-1-3	con	7221.65	5598.46	2168.45	6143.01	1956.29	8094.96	1711.9	11741.7	1452.6	869.929	662.415	1897.83	2725.92	192513	68132.6	4044.94	529.441	1775.98	384.55	6534.22	2177.4	10806	78271.5	114339	151497	26959.3	3505.14	19340.5	2248.66	2432.14	3005.87	3157.07	321.098	747.726	3111.82	102234	48786.4	3566.65	16369.2	4386.71	4434.18	4304.19	3533.52	1126.04	6545.32	1135.11	7605.28	38736.3
Ctrl-2-1	con	9336.91	3331.68	1196.28	6186.57	1572.16	10835.6	235.545	6001.37	420.48	1191.26	32.7038	1763.51	1706.8	202515	82987.2	670.269	526.09	2441.62	0	6367.18	735.725	12580.8	76408	55267.8	165811	49461.5	3616.79	21377.7	2488.21	2637.93	1534.11	4253.96	2224.25	421.291	2464.56	110081	49377.8	2725.91	14971	13546.7	2715.19	2210.14	3388.1	551.395	6810.5	1188.28	6083.5	35784.9
Ctrl-2-2	con	8485.05	5685.52	1498.71	7310.26	2425.7	11096.1	941.504	5002.12	1129.31	1757.28	52.5031	2439.15	1886.67	219739	98252.7	2191.35	1399.5	2315.64	22.5421	8122.41	1934.63	12757.9	96116.7	53449.6	176575	46179.8	3459.97	28932.6	2075.52	2356.52	2463.91	5137.1	887.908	420.896	16630.5	4413.19	51138.9	4643.69	16554.6	16535.6	2577.79	3339.48	4225.78	394.837	1359.22	1445.42	8769.77	43814.1
Ctrl-2-3	con	7800.92	5410.98	1235.2	6566.32	2234.32	10294.7	1067.66	5313.91	1199.81	1597.05	130.962	1545.69	1399.6	206198	84040.1	1788.07	1040.77	1928.04	56.4558	6299.92	1858.56	11977.9	75018.7	39991.2	166373	39998.1	2729.63	25843.9	2649.61	2118.93	3356.17	5114.24	811.92	365.03	12542.9	109892	49933.6	3906.09	16318.8	12799.1	3700.17	2584.94	3587.58	744.457	2401.19	1004.56	7065.51	38238.2
Ctrl-3-1	con	7351.97	5908.6	2385.38	5084.25	2164.29	6883.46	1938.62	2919.77	1355.99	1426.46	469.097	1929.65	2367.61	197566	103742	1862.11	600.894	2359.1	175.705	5637.66	2696.49	11499.7	97273	49992	141041	34243.3	5582.53	26184.2	1767.1	3051.53	2770.38	3561.26	349.803	703.714	7858.1	104948	50857.7	2125.59	17706.1	15999.4	4715.51	4390.1	3148.86	749.765	7666.33	1278.09	5423.68	31640.3
Ctrl-3-2	con	8427.55	3586.81	2538.84	8133.43	2552.4	7594.3	1218.59	3094.85	1777.69	1568.58	869.39	2636.42	4708.33	3304.13	123490	2323.53	601.436	3005.41	611.399	7647.41	3511.42	13897.1	89014.1	145958	169133	35894.4	5603.63	28769.6	1585.9	3239.98	1531.14	3653.77	239.692	894.019	6692.61	121287	53483.4	2138.7	24589.9	16731.4	2341.21	5634.3	4208.86	1485.32	8706.06	2095.45	6798.41	42259.8
Ctrl-3-3	con	9771.04	5957.96	2576.13	6392	2486.3	8954.83	2200.53	3476.82	1259.69	1933.66	1535.91	2243.32	5294.84	195305	106786	2490.08	203.139	2736.38	449.846	6559.52	2891.97	13527.7	110907	6709.5	148005	31441.5	5680.89	25913.9	1716.41	2459.38	2908.88	4089.62	202.638	901.198	3726.82	118855	52074.9	3629.64	20777.5	1827.97	1909.91	5359.51	3620.35	1494.53	7135.73	1353.05	8595.26	36257
Ctrl-4-1	con	9521.7	6666.72	2660.87	6932.23	2302.89	7312.25	3521.18	3437.19	1450.78	1711.72	1919.56	2749.06	11052.4	187814	114343	1418.07	96.5049	2934.21	398.682	6275.28	2202.69	18212.7	80984	55026.4	131932	3185.4	5270.62	33393.2	1357.31	1465.05	2460.04	5104.14	174.745	1701.56	3787.49	117814	45137.2	4908.99	18827.8	20585.9	4947.1	4253.07	2607.02	1841.52	6798.71	1612.28	9076.14	32996.4
Ctrl-4-2	con	11701.1	4249.64	3627.22	6391.6	2358.68	8229.17	5208.8	3680.48	1940.13	1635.4	1824.76	2498.44	10037.1	205054	125035	2894.74	314.921	2206.93	303.53	6979.19	2052.12	17179.1	117166	63711.9	141555	2045	3292.38	35879.6	1939.25	1880.5	2752.82	4889.85	63.7718	2093.42	4549.42	5097.95	59255.2	1621.3	20102.6	23277.3	7014.06	4984.99	2741.02	1815.15	7066.12	1780.92	7987.34	40873.9
Ctrl-4-3	con	10257	2694.79	2718.16	5637.95	1538.22	9011.25	4453.92	3940.61	1330.84	1253.95	1496.12	2218.77	11370.1	195278	116186	2553.08	164.81	2966.08	525.796	5139.61	1829.31	17194.6	113294	128619	135423	2142.16	2708.69	33959.6	668.981	1854.75	2315.38	5414.2	86.4466	1506.54	2441.85	4549.48	42325.7	4945.94	18751.5	19151	6667.98	4533	2533.07	1507	6834.09	1535.88	8833.68	40157.5
Ctrl-5-1	con	7772.84	4675.14	2424.09	6883	2829.99	6592.73	1610.59	2621.93	1762.6	1600.64	1191.65	2152.37	2402.84	183444	91662.2	2892.29	329.145	2444.18	363.768	5059.15	2352.16	13272	98256.7	53310.3	158877	55532	5724.84	50284.9	2479.41	2009.01	1983.04	5102.78	63.7557	736.531	2538.25	80952.5	39598.6	3012.63	19082	10113.4	5813.89	4290.83	1725.47	1862.09	6658.83	672.174	6237.42	29937.8
Ctrl-5-2	con	7542.95	4686.91	2747.01	5018.38	1752.53	6257.42	1762.85	2878.82	1678.95	1734.32	951.52	3016.32	3327.57	178379	92472.3	2943.73	460.981	2494.23	314.669	5131.49	2179.62	12866.8	60849.3	104022	154746	59242.7	5217.01	51823.7	1770.31	1265.84	1714.11	5877.25	95.6194	624.753	2624.64	75405.9	36517.8	3594.1	17652.4	9846.52	5615.09	4177.06	2622.14	1645.82	6561.67	915.17	5724.75	31512.1
Ctrl-5-3	con	7558.45	6143.11	1837.56	6391.87	1743.31	6579.97	1856.58	2796.82	1669.58	1794.71	1103.64	1400.31	1880.36	172926	93821.6	2952.65	176.696	2161.33	359.932	6094.99	2249.36	14500.8	92566	58735.6	158860	61559.3	5251.4	55177.9	2082.94	1854.3	1964.16	5495.38	166.788	654.73	2699.9	80197.8	37642.3	3183.93	17590.4	9748.58	5861.06	4554.09	2883.99	1689.73	6705.39	1175.58	6093.78	30570.9
Ctrl-6-1	con	8932.39	2999.62	3072.78	7109.45	1757.53	6337.65	3588.9	4138.53	1142.38	1553.76	1323.09	1733.95	6375.54	183406	127122	2165.05	157.913	1485.95	224.757	1669.26	2850.46	23943.7	87124.9	144464	129751	37340.8	4908.33	31738.1	898.176	1340.13	2284.45	2638.94	151.331	1530.61	2879.71	2361.89	56046.1	3565.74	2244.01	17158.9	5332.36	3280.1	3418.28	1744.45	6674.97	1500.89	8178.67	39232.8
Ctrl-6-2	con	9718.69	6211.57	2429.57	6711.78	1665.86	5334.16	3376.84	2792.83	1217.64	1650.43	1664.6	2662.1	8300.93	171243	119546	1776.73	191.477	1876.45	414.4	2057.12	2590.44	19963.8	96562.8	80825.1	126235	43314.1	6241.59	38216	868.829	1502.52	2177.1	4314.49	127.067	1248.76	4858.26	33039.1	59171.4	2285.35	29377.7	16906.9	2779.05	3394.31	2739.61	1878.42	7442.02	1806.13	8938.32	41521.3
Ctrl-6-3	con	11972.9	4370	4035.26	9109.2	2053.11	9211.41	4960.99	4705.81	1754.07	1967.23	2277.1	3480.82	3676.16	11561.8	165296	3662.21	240.868	2055.41	725.314	6350.1	2484.02	27247	116494	5584.03	170610	55738.3	3688.67	47923.8	1286.18	2254.18	2354.13	6253.6	182.11	2504.55	8980.57	40237.2	73145.6	3348.62	39490.9	23787.8	6356.23	2099.94	3402.56	2429.5	9426.98	2522.17	13035.6	59035.5
Repeated dose-1-1	rep	8718.73	5229.66	2616.74	5312.65	1632.33	4271.78	6631.61	2151.98	2213.7	1019.65	2175.12	1257.29	10368.5	177573	111780	1752.22	148.808	2172.03	402.475	4928.26	1817.96	25789.1	89666.3	117323	133418	37251.8	2779.92	31069.2	1104.18	1315.92	1406.01	3279.16	121.551	1471.52	2894.11	95146.6	34014.1	1243.6	1945.49	8121.28	4246.45	2807.47	3067.63	1959.9	5205.63	1228.53	4546.88	24656
Repeated dose-1-2	rep	10254	5415.15	4216.14	6017.2	1375.88	4654.22	7571.56	3694.24	2037.71	1478.97	2414.28	1123.41	12744.7	210192	134208	2424.29	142.176	1602.08	425.92	7217.06	2952.94	33595.7	104916	6551.5	166354	46344.4	3739.98	39857.7	841.842	1406.29	1956.85	2488.83	370.247	1927.31	3128.33	6264.99	48869.3	3798.68	20636.3	11784.5	4699.11	3528.97	5064.08	1922.78	7103.3	1256.71	6919.18	32984
Repeated dose-1-3	rep	9802.55	6542.92	3521.82	7205.65	2055.78	3135.8	8581.15	2922.73	1302.28	1331.42	2412.05	1196.34	11039.2	201591	128856	2200.96	134.954	1988.52	733.973	6500.76	2151.13	32748.7	97751.9	66609.4	167656	41408.1	3096.84	35639.9	1043.99	1786.16	2096.15	1967.32	132.077	1623.36	3527.42	1960.89	33922.6	3176.17	19597.4	9349.31	2115.54	3588.13	3453.17	2876.28	7735.32	1277.37	7523.36	31482.4
Repeated dose-2-1	rep	8433.89	5838.07	1555.01	5291.74	1611.02	6863.01	2124.12	4421.04	1589.1	1689.93	162.398	1810.34	8964.46	183071	80168.3	1881.31	454.829	2063.63	245.977	7559.11	2018.58	21157.4	105831	59924.5	141852	40242.5	2152.1	28293.2	1673.41	1820.27	2037.41	1267.47	701.617	1266.94	11014.1	109842	48483.9	2283.36	18092.9	14417.3	1786.12	2325.14	2677.38	471.198	750.385	1556.38	9419.94	32604
Repeated dose-2-2	rep	10941.5	7460.31	1735.62	5425.01	2147.43	7348.95	2721.3	5162.11	1822.44	2640.34	577.213	2503.02	8705.48	212031	85642.7	1877.08	566.896	2918.05	417.862	7064.1	2031.86	24369.1	113273	64209.9	160375	43821.9	2630.76	32223.4	2169.51	2043.95	2976.02	5631.53	579.551	1167.16	11751.7	1527.04	51487.9	3056.46	20830.7	9037.88	5332.51	4617.15	3597.53	496.235	7851.66	1729.49	9107.58	33739.7
Repeated dose-2-3	rep	8495.84	6076.92	2093.01	4965.55	1265.09	6470.28	2476.69	5031.15	2371.41	1611.27	542.696	1347.35	8049.24	197977	85565.9	1340.02	577.291	2464.02	383.501	7968.3	1346.03	20932.5	81849.8	51877.6	146773	37142.9	3926.51	26292.6	2357.87	2381.94	2967.2	5605.68	491.618	979.163	6021.96	107916	48594	3212.83	18652.4	12915.4	2876.24	4864.97	3590.16	778.925	6995.54	1724.81	9445.45	30707.6
Repeated dose-3-1	rep	7274.85	3350.37	2646.71	5133.28	2338.64	6784.14	2118.04	3517.56	2196.31	1364.99	1347.4	2092.01	11151.3	182223	91349.1	1887.92	133.497	1602.73	734.864	9018.19	3222.6	19304.7	98039.9	59282.4	157353	46930.4	4649.59	40292.7	1152.02	1483.71	2395.19	6552.24	112.835	1181.99	1942.29	87157.3	37443.7	2979.49	13443.1	13311	5197.38	3373.16	2653.52	1474.4	6659.84	2083.79	8291.23	27143.9
Repeated dose-3-2	rep	5956.01	5393.88	2210.82	5049.03	2400.13	6887.45	2486.31	2689.67	3174.38	1178.56	1766.72	2283.23	7037.58	183466	98911.4	1771.33	209.115	1404.96	571.236	9542.85	1473.32	21846.3	86312.2	58189.7	163304	45109.8	2376.23	40160	1021.37	1684	2635.39	3613.15	103.401	1581.44	2377.67	85091.4	49568	2391.34	13547.8	14532.4	2333.3	3672.92	2546.8	1517.02	6311.87	1541.95	7950.19	26088.4
Repeated dose-3-3	rep	6855.83	6722.42	3579.52	5332.35	2069.38	6422.66	3584.49	3666.39	2001.19	1688.28	1670.26	2445.79	10959.4	193589	102853	2411.21	199.303	2667.56	587.978	9624.27	1798.34	21689.7	66470.1	63008.7	172864	50205.8	2754.41	1977.29	817.343	1459.23	1896.95	6199.59	140.222	1492.68	2471.84	93332.7	42427.6	2944.31	14507.6	14390.7	4123.63	4755.78	2484.28	2166.48	7235.63	2103.03	9443.75	27719.7
Repeated dose-4-1	rep	7781.36	2483.28	2888.24	5518.41	1997.97	6035.18	2157.08	3346.29	1913.05	1120.95	1568.48	2333.07	9362.89	167200	110338	1444.05	179.914	2117.63	607.245	7918.34	2845.85	16954.1	91242	137032	133239	45305.6	4395.12	40077.5	1431.2	1551.92	3195.29	5088.99	133.046	1640.65	3825.43	2122.97	48103.7	4168.95	26825.4	20824.6	6169.56	3047.33	2191.23	1684.89	6825.85	1655.09	8627.84	34035.9
Repeated dose-4-2	rep	7577.22	2057.53	3011.59	5259.03	2433.35	5423.12	2324.3	3046.8	1723.26	1243.15	1550.93	2938.34	8866.94	155803	106823	1399.5	112.618	1758.91	615.046	8433.04	2165.75	15125.7	99701.7	74282.5	118137	43109.4	1978.87	38878.2	1492.65	2494.86	2959.97	4047.62	149.693	924.596	3592.9	100366	61838.5	4114.88	26802.6	17150.8	3017.76	2628.1	1915.97	1574.42	2348.46	1419.43	9225.53	30928.9
Repeated dose-4-3	rep	8632.8	6855.64	3161.37	5356.03	2496.9	6150.83	3368.58	3955.62	1656.76	1639.63	1650.72	1418.37	8415.79	173561	109474	1971.48	210.455	2002.37	958.641	8312.93	2427	17508.4	100833	72211.7	136227	44059	4384.62	38319.2	1628.76	1627.83	2491.84	4640.56	55.7818	1303.61	3246.86	22872.1	66586	4601.63	28361.6	21730.9	4602.28	3254.76	3408.24	1574.01	7098	1972.53	8964.49	34831.4
Repeated dose-5-1	rep	7741.96	3892.2	2350.61	6192.48	1920.07	5390.02	3755.94	3319.82	1933.57	2462.11	1421.92	2540.46	8997.91	207373	101087	2228.71	349.017	1572.37	793.413	7206.31	2342.22	21806.6	96066	57123.1	171230	37388.6	4720.27	30913.1	1343.29	2408.67	2448.42	5035.2	58.9596	951.726	3049	82152.6	33897.4	4356.43	15312.8	2351.01	2903.42	3416.91	3326.34	1202.32	6144.64	1512.82	5723.54	22082.7
Repeated dose-5-2	rep	8703.61	6936.95	2763.67	6180.33	2068.06	5364.89	3686.25	4330.84	1656.29	2207.22	1269.4	1833.67	8781.35	199551	88605.7	2987.38	417.292	2132.51	627.572	7670.35	2802.57	22886.9	88381.3	110061	158341	35833	3814.86	28168.8	1245.4	1425.14	2781.58	4292.66	80.1715	597.674	2109.98	77545	28614.9	2804.25	12609.1	8642.17	2497.79	2847.04	3535.77	1610.39	5561.03	903.829	5113.52	20365.3
Repeated dose-5-3	rep	9536.2	4867.34	2365.87	5439.2	1887.63	5199.68	4931.59	5670.79	2207.03	2054.4	1553.25	2915.88	9317.09	206838	93317.9	1960.18	300.59	2408.01	664.891	7777.64	2086.85	23332	100931	49409.6	180839	34323.1	4081.79	29036	1662.52	2616.91	2666.3	3524.55	131.479	885.129	1864.13	81581.7	30084.6	1576.94	15339.8	7689.73	3205.93	2957.38	3467.14	1808.79	6855.09	1269.11	5256.24	24839.5
Single dose-1-1	sin	9257.14	4426.36	2894.87	6379.57	2008.11	7949.14	2107.46	3620.09	1816.81	1557.72	1192.34	2788.86	5452.77	182541	81002.9	1635.69	254.495	2442	688.423	8696.74	2309.47	15108.2	87314.6	54334.2	148793	33934.6	2712.77	27318.1	1744.47	2822.14	3048.71	6143.51	101.243	1470.82	3019.55	109693	63092.3	5458.72	16384.3	17966	3406.78	4008.65	2483.49	1265.13	6194.15	2779.16	11454.1	30685.9
Single dose-1-2	sin	7276.69	4090.9	2034.99	6750.77	1798.45	6609.16	1885.97	3863.83	1929.1	850.928	1048.48	2250.69	5233.68	164517	76192.8	1308.39	202.922	2083.49	840.501	6182.46	2549.51	9774.41	104662	129926	139114	30269.5	1651.71	24360.6	1525.45	2317.34	1724.26	5367.02	88.182	995.759	2259.01	103561	54847.3	4685.26	12845.9	3304.57	2822.06	3797.77	2570.46	841.374	5530.87	2989.01	10196.4	29566.9
Single dose-1-3	sin	10300.5	7810.38	2661.35	8059.73	2337.63	5817.77	1638.15	3791.5	2206.47	1008.55	1638.02	2931.59	6950.4	200705	88472.2	2674.23	474.007	3029.72	973.031	10042.3	2760.35	11884.8	96443.6	69003.5	177656	35606.3	5367	28412.1	2469.94	2157.31	2759.14	6148.9	146.937	1322.55	4913.98	2964.35	62258.6	6895.46	17836.4	18099.5	4580.47	4534.46	3016.54	1909.61	7837.67	2622.43	11754.9	35909
Single dose-2-1	sin	6835.51	3563.19	1742.48	5484.59	2979.84	12835.4	1269.47	4588.04	2035.59	2620.36	449.563	2116.22	3892.53	237560	74123.2	1660.58	2182.23	5162.7	286.81	10113.6	1531.92	15317.6	106337	8270.38	222305	951.129	5420.63	36801.9	4235.52	5316.89	2545.08	5467.05	494.936	584.335	7547.39	3493.23	72017	5927.75	16463.1	17852.4	1663.22	1686.3	4417.91	916.461	10901.7	2352.45	7393.59	40103.1
Single dose-2-2	sin	7116.34	2373.75	1723.96	5981.6	2832.92	8493.73	1173.47	3860.94	1409.83	2012.86	90.531	4460.69	4164.48	208892	69472.7	1510.69	1239.88	5186.66	328.03	11076.9	2143.08	13827.3	77244.2	53733.9	200669	49838.3	2555.9	33407.8	4745.23	4470.2	2994.41	6028.18	454.001	612.424	9150.64	97005.3	1619.22	3542.69	16255.7	10478.3	2100.53	2920.49	5553.13	517.557	1397.93	1861.54	6839.11	35982.8
Single dose-2-3	sin	4979.65	5304.35	1950.17	6370.31	3394.53	11180.8	1507.46	4539.48	2379.2	2456.79	160.077	4025.25	3657.88	214404	64373.6	1485.75	2564.97	6179.57	291.804	9232.79	2274.54	15426.1	76583.8	47467.4	202964	55831.1	3236.9	39923.4	5732.72	6398.02	3826.47	6055.72	255.927	677.653	8010.34	4244.36	61037.1	6216.18	15148.8	15942.3	3757.51	5305.35	2946.68	1369.8	1629.92	2371.61	6134.82	38478.8
Single dose-3-1	sin	7344.41	5837.72	1792.32	7913.46	2558.14	8920.93	1490.93	2751.83	1577.8	1604.72	799.555	2923.41	3584.77	218199	104539	2190.18	292.718	2706.86	774.903	8074.59	2911.77	9556.48	68629.7	67030.7	195334	42029	5853.19	35137.8	3371.21	2301.53	3051.95	4236.65	99.1541	662.515	3768.66	4023.4	41552.6	3758.56	22878.5	9097.73	4168	5016.76	3216.82	2238.64	9276.43	1579.01	3359.66	50750.3
Single dose-3-2	sin	8142.29	2381.78	1389.88	6842.1	2112.53	8683.79	1199.27	2755.06	1473.7	2074.66	1177.82	3166.47	3154.81	200629	98148.4	1812	54.7885	2244.09	325.59	6077.69	2328.9	7773.21	84948.5	11994.9	178327	42037.7	4647.73	35547.6	1930.52	1964.68	2625.69	4073.82	69.7435	808.224	4660.96	110112	36781.7	4204.31	20989.8	8485.36	4065.18	4160.45	2986.64	1423.34	7724.27	1478.28	8124.03	44221
Single dose-3-3	sin	6673.43	4823.1	1415.48	5853.06	2435.22	7592.2	1324.31	2927.38	1446.81	1841.84	1219.25	2977.14	5191.68	202146	87859.1	1868.13	159.316	2482.79	610.568	4356.95	2449.67	9448.25	59322.8	103856	180829	1703.08	2199.22	31577.4	2165.05	1961.97	2666.84	4001.57	137.209	404.567	2817.96	102869	35658.3	4246.38	18411.9	7424.86	4104.27	4492.85	3238.77	1663.59	7616.21	1093.92	6324.44	44259.9
Single dose-4-1	sin	9494.36	3752.93	2406.96	6432.7	1345.76	5685.34	3974.66	4196.58	1632.67	1578.42	2326.01	1468.52	9397.73	182388	96876.9	3272.14	165.379	2927.75	727.878	8601.42	2746.33	25313.5	96361.5	48484.8	146043	41954.2	4712.12	37557.3	1187.96	1340.86	2099.68	4813.09	130.047	922.198	2168.44	93136.5	47021.5	2820.16	16826.7	17633.7	5069.58	1546.49	2409.6	1845.28	1300.38	1464.53	6548.96	29556.6
Single dose-4-2	sin	8914.62	2146.85	2489.1	5541.32	1195.16	5102.77	4386.12	2906.32	2514.92	1478.72	2291.83	1690.96	10925.2	181135	95498.7	3659.52	122.789	1749.86	475.652	7260.6	2100.76	20277.1	90168.9	99623.3	141583	41984	3617.84	37604	1322.31	1376.59	1635.14	3447.37	48.8494	670.244	1796.95	87307.8	31972.4	3660.9	15411.3	16194.1	3500.95	3161.7	2614.05	1476.53	5447.88	1183.1	5491.5	27031.3
Single dose-4-3	sin	11373	4408.4	3245.08	7192.57	1464.14	5688.32	4576.79	5689.79	2118.79	1809.72	2357.03	1669.2	11276.4	211466	110396	4156.35	138.674	2572.05	995.657	8188.89	3005.73	24999.7	111049	2387.91	174764	51223.2	2884.18	46007.3	1473.86	2229.82	2655.54	4558.69	109.983	1318.32	2780.38	3547.19	56594.3	3400.92	11103.6	21129.1	6128.58	3462.13	2138.68	2218.26	7033.3	1285.01	5416.89	35900.1
Single dose-5-1	sin	7657.24	4318.38	1324.95	7556.36	2903.55	7741.56	1388.13	3192.23	1680.5	1490.75	1353.72	1746.65	3225.31	190745	81749.7	2649.51	220.233	2867.72	345.247	6981.94	2653.56	12409.7	118791	11958.4	157583	2339.11	8237.42	29156.4	2452.65	1517	2657.44	4919.77	66.4158	931.351	4385.86	117086	69703.2	2883.59	22133	16797.7	4399.78	2176.98	4099.83	1471.88	1320.08	2095.55	7138.32	48621.7
Single dose-5-2	sin	7633.22	1726.68	1243.05	5639.53	1858.43	6746.15	1608.53	3399.76	1288.12	1836.84	1149.5	2819.95	2756.9	172669	72242.1	1948.27	183.373	1961.92	431.606	6411.2	2564.73	10670.6	79198.3	120087	147819	2190.26	6909.23	28625.4	1781.72	1780.53	1485.73	3477.41	55.926	728.274	3725.78	109645	74769.4	3831.42	18849.5	14925.6	2151.8	5068.96	2565.84	1149.58	1461.49	1838	7208.31	40997.6
Single dose-5-3	sin	8768.92	3907.77	1489.87	7147.77	1803.8	7406.49	1588.34	2971.03	1485.9	1724.15	1123.75	2753.46	3063.91	186742	77768.1	1937.97	106.176	1710.88	369.84	7572.9	2374.86	10181.4	112880	42865.2	155514	2627.68	7343.75	31203.1	1793.89	2465.8	1567.78	4478.93	147.301	832.192	3520.26	112304	65043	4346.29	21576	15167.8	3127.42	5735.95	3459.19	1638.95	7523.14	1459.01	7374.45	41397.7
Single dose-6-1	sin	9137.17	8445.94	2982.44	7680.29	3617.02	11235.7	2294.07	35679.6	1672.43	2476.07	640.041	4622.74	5230.12	236981	72462	9286.93	624.094	3782.85	608.274	7801.84	2845.41	10278.2	97119.7	103404	167339	30018.1	5876.76	26227.6	3526.93	3661.77	3397.05	3579.77	161.967	491.672	2298.02	5853.53	26820.6	4396.04	6363.31	11820	3707.73	7770.63	4707.07	1750.78	7634.58	1405.14	3532.18	18907.5
Single dose-6-2	sin	10513.6	9846.47	2250.46	7476.87	2434.83	7971.89	2328.26	35855.5	2379.04	3674.83	644.952	4404.42	4115.13	233911	72116	8873.13	309.73	4749.05	635.934	3760.54	2430.13	10765	56542.9	108808	171866	38929.8	7232.31	31568.7	3620.46	4096.84	4428.46	4791.98	128.253	1276.55	2323.25	15129.5	30325.1	7964.87	6700.56	11781	3901.2	8094.26	5052.9	955.155	8105.99	1665.86	3978.3	21105.6
Single dose-6-3	sin	11233.7	8982.2	2363.5	7085.35	2485.15	12407.2	3418.89	35300.9	1993.58	2399.41	704.518	4425.29	6298.24	238814	73001.5	7516.96	649.324	4330.9	744.722	3911.05	2790.22	8996.04	57869.9	110035	184636	38832.2	6832.61	28711.3	4799.91	4294.5	3909.97	3656.02	346.703	347.829	3168.14	4699.52	27231.3	3089.96	5644.55	10834.9	3604.77	7847.4	3661.12	1630.49	8243.62	1110.13	3701.66	23364.6
[truncated: 4 more columns]
