# Supplementary material for: Mass spectrometry-based lipidomics to explore the biochemical effects of naphthalene toxicity or tolerance in a mouse model
Source: PLoS One. 2018 Oct 1;13(10):e0204829. doi: 10.1371/journal.pone.0204829 (PMC6166967; doi:10.1371/journal.pone.0204829)
Supplement: S2 File — (XLSX) [file pone.0204829.s005.xlsx]

## Sheet: lung
		PC(16:0/16:0)	PC(16:0/18:2)	SM(d18:1/24:1)	PC(18:0/18:1)	PC(16:0/20:4)	PC(18:0/20:4)+PC(22:4/16:0)	SM(815)	SM(d18:1/22:0)	PC(18:0/18:2)	PC(P-16:0/16:0)	PC(14:0/16:0)	PC(18:0/16:0)	SM(d18:2/24:1)	SM(d18:1/20:0)	SM(d18:1/16:0)	PC(O-18:1/16:0)	PC(16:0/20:3)	PC(16:0/20:5)	SM(801)	PC(16:1/16:1)	PC(16:0/15:0)	PC(18:0/20:3)	SM(d18:1/22:1)	PC(16:1/18:2)	PC(P-16:0/20:3)	SM(d18:0/24:1)	PC(18:0/20:2) + PC(20:0/18:2)	SM(d18:1/24:0)	PC(20:0/20:4)	PC(18:0/0:0)	PC(21:5/16:0)	PC(P-16:1/22:5)	PC(16:0/17:1)	PC(P-20:0/16:0)	PC(P-16:0/18:1)	PC(17:0/18:1)	PC(O-18:1/18:1)	PC(18:1/22:6)	PC(O-18:0/16:0)	PC(18:1/0:0)	SM(d18:0/22:0)	PC(792)	PC(16:1/22:6)	PC(P-38:3)	SM(d18:0/20:0)	PC(18:1/19:0) + PC(16:0/21:1)	PC(22:0/18:1)	SM(d18:2/23:0)
row m/z		736.918	759.936	815.081	789.98	783.945	811.954	817.084	789.107	787.948	719.9	707.838	763.938	813.103	761.048	704.942	747.931	785.9	781.886	803.139	731.872	721.875	813.967	787.056	757.877	769.892	816.931	815.689	817.025	840.008	525.65	795.894	791.986	747.937	775.808	745.895	775.602	773.99	833.965	749.98	523.734	790.972	794.131	805.924	798.149	762.769	803.781	846.045	801.329
row retention time		2.61211	2.42013	3.30756	2.89454	2.35695	2.56071	3.89069	3.35856	2.6426	2.72573	2.38518	2.90308	2.9236	2.96159	2.40018	2.79412	2.45327	2.23811	3.61865	2.24961	2.49983	2.68649	2.95257	2.25884	2.48027	3.28913	2.90081	3.52062	2.74064	1.55082	2.47875	2.34547	2.50572	3.14787	2.72107	2.76429	2.81645	2.29331	3.1513	1.33383	3.31545	2.61212	2.1589	2.6979	2.90308	3.13344	3.75828	3.1509
	Class	1	2	3	4	5	6	7	8	9	10	11	12	13	14	15	16	17	18	19	20	21	22	23	24	25	26	27	28	29	30	31	32	33	34	35	36	37	38	39	40	41	42	43	44	45	46	47	48
lung_c-1-3	0	2.08892e+07	2.7074e+07	5.07532e+07	3.21964e+07	2.40529e+07	2.57296e+07	2.09343e+07	1.88298e+07	1.82728e+07	1.77644e+07	1.10171e+07	1.48894e+07	1.53115e+07	1.06249e+07	1.10017e+07	1.05018e+07	8.45178e+06	9.45853e+06	8.23619e+06	7.59184e+06	6.78006e+06	5.35256e+06	5.89322e+06	5.57001e+06	5.32656e+06	4.75908e+06	4.28674e+06	4.83593e+06	4.13027e+06	3.92922e+06	3.09444e+06	3.44663e+06	3.59775e+06	2.9478e+06	2.85677e+06	2.6909e+06	2.50371e+06	2.03269e+06	1.66389e+06	301969	1.63787e+06	1.32353e+06	1.19548e+06	1.15968e+06	2.30397e+07	983985	889743	717558
lung_c-1-1	0	2.18742e+07	2.63759e+07	4.40262e+07	2.82046e+07	2.22537e+07	2.32996e+07	2.75078e+07	2.54524e+07	1.51696e+07	1.82991e+07	1.16022e+07	2.18673e+07	1.30318e+07	1.31483e+07	1.15691e+07	9.84907e+06	8.56846e+06	8.52752e+06	1.18831e+07	7.11162e+06	6.96661e+06	5.25257e+06	5.68178e+06	4.64159e+06	5.36874e+06	3.51919e+07	2.43571e+06	4.4638e+06	3.49053e+06	3.95373e+06	3.38685e+06	3.1303e+06	3.2882e+06	2.06422e+06	2.04026e+06	3.16546e+06	1.76716e+06	1.88936e+06	2.0892e+06	111535	452807	1.54614e+06	1.30088e+06	1.9025e+06	3.13765e+07	1.08986e+06	774027	3.62685e+06
lung_c-2-1	0	2.07268e+07	2.70214e+07	5.07e+07	3.06356e+07	2.29496e+07	2.20493e+07	2.47365e+07	2.38984e+07	1.46199e+07	1.65339e+07	1.2109e+07	2.12675e+07	1.39258e+07	1.13548e+07	1.04562e+07	9.52792e+06	8.51145e+06	9.92705e+06	8.87095e+06	9.40973e+06	8.51339e+06	5.18304e+06	6.57039e+06	5.53429e+06	4.84509e+06	5.30178e+06	1.62135e+07	5.4713e+06	3.16599e+06	4.02535e+06	3.01102e+06	2.98256e+06	4.05564e+06	2.93834e+06	2.3316e+06	2.16992e+06	2.23916e+06	1.6688e+06	2.03712e+06	167712	1.92756e+06	1.4216e+06	1.57528e+06	993035	3.02299e+07	922361	1.00368e+06	3.12141e+06
lung_c-1-2	0	2.04139e+07	2.70178e+07	5.06691e+07	3.25718e+07	2.54302e+07	2.59729e+07	2.19089e+07	2.25724e+07	1.75821e+07	1.86073e+07	1.2554e+06	1.68675e+07	1.51983e+07	1.1309e+07	1.12721e+07	1.00971e+07	8.76942e+06	7.93007e+06	9.37429e+06	7.45483e+06	7.5148e+06	5.42595e+06	5.7116e+06	4.98678e+06	549019	2.61579e+06	3.61988e+06	4.3909e+06	4.08855e+06	4.26189e+06	3.3153e+06	3.17003e+06	3.30626e+06	3.04642e+06	2.15585e+06	2.05962e+06	4.03536e+06	2.13083e+06	1.5732e+06	130796	1.13171e+06	1.41456e+06	1.4463e+06	2.2631e+06	2.57256e+07	1.42378e+06	1.39228e+06	3.37995e+06
lung_c-2-3	0	2.16823e+07	2.72181e+07	4.92174e+07	3.25865e+07	2.32869e+07	2.44185e+07	2.3597e+07	2.08031e+07	1.64808e+07	1.79361e+07	1.21253e+07	1.78829e+07	1.42515e+07	1.10016e+07	9.87012e+06	1.05369e+07	7.9101e+06	1.06691e+07	7.00207e+06	9.59979e+06	7.86467e+06	5.3946e+06	7.00728e+06	5.73145e+06	4.96815e+06	7.68052e+06	2.24297e+06	5.79919e+06	3.36592e+06	4.02836e+06	3.18499e+06	1.09835e+06	4.17955e+06	2.44305e+06	2.70608e+06	2.48631e+06	1.24124e+06	1.69114e+06	1.66028e+06	326755	2.27075e+06	1.03759e+06	1.71171e+06	1.85141e+06	2.6597e+07	784114	1.13558e+06	4.23506e+06
lung_c-3-2	0	2.46969e+07	2.57843e+07	5.2394e+07	3.10244e+07	2.60588e+07	2.30235e+07	2.11752e+07	2.19497e+07	1.57206e+07	1.94036e+07	1.34978e+07	1.82541e+07	1.46192e+07	1.10835e+07	1.11995e+07	1.23828e+07	9.38635e+06	1.0101e+07	8.4517e+06	9.933e+06	9.15821e+06	5.04852e+06	5.48183e+06	5.71106e+06	5.73605e+06	3.2571e+06	2.97998e+06	5.64872e+06	2.72386e+06	4.72597e+06	3.49263e+06	3.0152e+06	4.55284e+06	1.10073e+06	2.23523e+06	2.66066e+06	2.92665e+06	2.11001e+06	2.27935e+06	331924	1.34577e+06	1.25022e+06	1.66784e+06	2.00646e+06	2.67387e+07	1.52428e+06	1.0611e+06	2.59123e+06
lung_c-2-2	0	2.18949e+07	2.55036e+07	5.18826e+07	3.12573e+07	2.20622e+07	2.32184e+07	2.23207e+07	2.08095e+07	1.47542e+07	1.72507e+07	1.29497e+07	1.85973e+07	1.3973e+07	1.0686e+07	1.02299e+07	9.13619e+06	8.45297e+06	1.04649e+07	6.41572e+06	8.4765e+06	8.03604e+06	5.52193e+06	6.67814e+06	4.97613e+06	5.2859e+06	3.27301e+06	3.09042e+06	5.83509e+06	3.77792e+06	3.80887e+06	2.98539e+06	1.35415e+06	3.60785e+06	3.8746e+06	2.27451e+06	3.26998e+06	1.55736e+06	1.74571e+06	1.65011e+06	154367	1.63293e+07	2.74515e+06	1.71992e+06	1.33929e+06	2.67684e+07	668600	626385	1.61312e+06
lung_c-3-1	0	2.0915e+07	2.39832e+07	4.82063e+07	2.86549e+07	2.24057e+07	2.06227e+07	2.44023e+07	2.122e+07	1.38428e+07	1.78458e+07	1.27045e+07	2.42207e+07	1.28884e+07	1.16389e+07	1.0581e+07	1.16769e+07	8.65177e+06	1.00518e+07	7.88817e+06	9.58076e+06	8.79587e+06	3.8131e+06	5.11499e+06	4.7434e+06	6.5345e+06	4.08027e+07	2.76844e+06	4.72416e+06	2.96866e+06	4.11331e+06	2.94149e+06	2.28382e+06	4.2393e+06	2.65373e+06	1.83742e+06	1.91034e+06	4.12797e+06	1.93724e+06	2.8629e+06	264697	2.17481e+06	1.64548e+06	1.46673e+06	1.86679e+06	3.25605e+07	772934	1.309e+06	2.83271e+06
lung_c-3-3	0	2.08268e+07	2.61477e+07	5.16813e+07	3.20227e+07	2.46464e+07	2.30848e+07	1.92603e+07	1.83883e+07	1.56515e+07	1.80257e+07	1.26751e+07	1.78555e+07	1.45149e+07	1.04275e+07	1.06446e+07	1.21802e+07	9.7263e+06	1.08481e+07	4.93064e+06	1.01223e+07	8.57162e+06	4.62965e+06	5.6976e+06	6.13561e+06	8.66405e+06	3.01829e+06	3.53436e+06	5.52334e+06	2.91161e+06	4.44703e+06	3.31906e+06	1.90055e+06	4.69771e+06	2.8715e+06	2.32026e+06	2.41701e+06	2.73399e+06	1.79906e+06	2.00019e+06	447320	1.26954e+06	2.75787e+06	1.67808e+06	2.04559e+06	2.62273e+07	400860	1.03875e+06	3.02467e+06
lung_c-4-2	0	2.43655e+07	3.13085e+07	4.38339e+07	3.09351e+07	2.64298e+07	2.31274e+07	1.64227e+07	1.83953e+07	1.7732e+07	1.89874e+07	1.51017e+07	1.75337e+07	1.47612e+07	1.03151e+07	1.4202e+07	1.06218e+07	1.06827e+07	6.18883e+06	5.80892e+06	9.07091e+06	7.48888e+06	5.22401e+06	4.85009e+06	6.01949e+06	6.59685e+06	3.21284e+06	3.76328e+06	4.39185e+06	2.62237e+06	3.78532e+06	2.88051e+06	3.19752e+06	3.24276e+06	3.83878e+06	2.54082e+06	3.75411e+06	2.21894e+06	1.77359e+06	1.79717e+06	373297	1.50352e+07	1.91893e+06	1.1875e+06	2.13039e+06	2.53225e+07	702209	990021	2.53482e+06
lung_c-4-1	0	2.55333e+07	3.20768e+07	4.92677e+07	3.02552e+07	2.55716e+07	2.29899e+07	1.81501e+07	1.68281e+07	1.86864e+07	1.84182e+07	1.51056e+07	2.02048e+07	1.53952e+07	9.69512e+06	1.46907e+07	1.13232e+07	1.06686e+07	5.74349e+06	5.90742e+06	9.71423e+06	7.11132e+06	5.57004e+06	5.51905e+06	6.22068e+06	4.47971e+06	3.07419e+06	1.68775e+06	3.81431e+06	2.801e+06	3.62195e+06	3.08071e+06	2.6555e+06	3.47316e+06	3.72414e+06	2.84056e+06	2.4885e+06	2.35007e+06	1.74371e+06	2.30205e+06	270554	1.53384e+06	1.81344e+06	1.22614e+06	1.48024e+06	2.65117e+07	1.75338e+06	1.05555e+06	3.54718e+06
lung_c-4-3	0	2.64918e+07	3.2676e+07	4.69077e+07	3.1619e+07	2.40279e+07	2.17333e+07	1.68007e+07	1.59089e+07	1.7215e+07	1.85621e+07	1.41536e+07	1.55768e+07	1.44216e+07	9.17745e+06	1.44842e+07	1.0957e+07	1.0252e+07	6.55562e+06	5.30689e+06	8.14418e+06	7.56048e+06	5.29667e+06	4.98794e+06	5.82551e+06	5.11694e+06	3.09259e+06	1.63365e+07	3.93507e+06	3.29089e+06	3.33728e+06	2.69743e+06	3.17535e+06	3.04484e+06	2.17231e+06	2.30955e+06	3.95819e+06	2.21735e+06	1.90029e+06	2.12658e+06	409367	1.46149e+06	1.99615e+06	1.12725e+06	1.95677e+06	2.3464e+07	1.43173e+06	1.17797e+06	2.86139e+06
lung_c-5-2	0	2.82306e+07	2.30959e+07	4.81461e+07	3.61413e+07	2.39262e+07	2.07528e+07	1.5699e+07	1.82595e+07	1.3947e+07	1.56946e+07	1.61435e+07	1.83077e+07	1.30261e+07	1.01797e+07	1.32108e+07	1.36623e+07	8.37553e+06	5.45305e+06	5.84048e+06	1.52665e+07	7.69405e+06	4.02827e+06	5.73779e+06	4.66701e+06	3.78002e+06	3.15911e+06	3.33214e+06	3.77852e+06	3.2985e+06	3.12334e+06	2.85607e+06	3.40429e+06	3.54103e+06	3.12554e+06	2.29117e+06	2.34561e+06	3.31578e+06	2.30979e+06	2.56013e+06	236369	1.64009e+07	1.79436e+06	1.17511e+06	1.87144e+06	2.55383e+07	1.73728e+06	1.1798e+06	2.22738e+06
lung_c-5-3	0	3.0013e+07	2.47408e+07	4.89396e+07	3.68279e+07	2.43084e+07	2.1973e+07	1.81302e+07	1.99598e+07	1.3782e+07	1.61991e+07	1.70973e+07	2.05228e+07	1.48199e+07	1.1006e+07	1.37852e+07	1.45362e+07	8.32521e+06	5.85531e+06	2.78252e+06	1.57489e+07	8.50245e+06	3.97762e+06	4.88826e+06	4.27378e+06	5.00732e+06	3.79201e+06	3.68254e+06	4.25422e+06	3.03381e+06	3.51279e+06	3.29215e+06	3.68506e+06	4.30386e+06	3.48841e+06	2.25199e+06	4.73623e+06	3.24453e+06	2.30533e+06	2.6694e+06	198013	1.44283e+06	3.70144e+06	1.48045e+06	2.05193e+06	2.84704e+07	1.86475e+06	1.19338e+06	2.04402e+06
lung_c-6-1	0	2.72973e+07	3.26911e+07	4.90957e+07	3.08942e+07	2.62898e+07	2.1915e+07	1.63048e+07	1.76404e+07	1.61087e+07	1.55181e+07	1.4274e+07	2.1635e+07	1.39256e+07	1.10625e+07	1.45086e+07	1.18117e+07	1.28702e+07	1.08418e+07	5.70009e+06	6.8443e+06	7.33024e+06	5.3929e+06	5.06385e+06	4.91827e+06	4.67782e+06	2.62523e+06	2.72944e+06	3.79053e+06	2.63193e+06	3.53813e+06	2.98854e+06	1.2967e+06	4.02845e+06	2.92769e+06	2.13871e+06	1.79535e+06	2.27226e+06	1.92767e+06	2.1164e+06	407368	1.58837e+07	1.77268e+06	1.21324e+06	1.67817e+06	2.89725e+07	1.42576e+06	1.07473e+06	2.52275e+06
lung_c-5-1	0	2.72408e+07	2.28256e+07	4.67978e+07	3.40171e+07	2.50459e+07	1.98161e+07	1.80963e+07	1.88582e+07	1.34815e+07	1.52103e+07	1.65386e+07	1.99323e+07	1.3449e+07	1.02764e+07	1.2388e+07	1.37046e+07	8.37301e+06	5.92807e+06	5.48159e+06	1.45645e+07	7.45422e+06	3.82608e+06	5.6612e+06	4.34989e+06	7.13835e+06	3.23249e+06	3.9707e+06	3.8259e+06	1.32077e+06	3.00967e+06	2.57524e+06	3.31687e+06	3.52742e+06	3.6245e+06	2.09269e+06	4.90183e+06	3.42334e+06	2.40088e+06	2.71434e+06	232433	1.60857e+06	2.42751e+06	1.28079e+06	2.05081e+06	2.70174e+07	1.65097e+06	1.07122e+06	795499
lung_c-6-3	0	2.61779e+07	3.24954e+07	5.04675e+07	3.21035e+07	2.82291e+07	2.36608e+07	1.7912e+07	1.74933e+07	1.63938e+07	1.53371e+07	1.46603e+07	1.85687e+07	1.38086e+07	1.03318e+07	1.44312e+07	1.25469e+07	1.34313e+07	1.18037e+07	4.73833e+06	7.14809e+06	7.33912e+06	6.57326e+06	4.84615e+06	5.30075e+06	8.21623e+06	2.58411e+06	4.07543e+06	3.92612e+06	2.98369e+06	3.33206e+06	3.17936e+06	3.10892e+06	3.38208e+06	3.80996e+06	2.08397e+06	4.07346e+06	2.55753e+06	1.96582e+06	1.91098e+06	329891	1.20444e+06	1.97424e+06	1.34009e+06	2.04044e+06	2.63792e+07	1.43572e+06	1.08992e+06	2.40502e+06
lung_r-1-1	1	2.20545e+07	2.92034e+07	5.62643e+07	3.15161e+07	2.12417e+07	2.13469e+07	2.62915e+07	1.9133e+07	1.69057e+07	1.54647e+07	1.54992e+07	2.05541e+07	1.66611e+07	1.12741e+07	1.10087e+07	1.10818e+07	9.13072e+06	9.80633e+06	6.77193e+06	1.4505e+07	7.35726e+06	4.14091e+06	6.1839e+06	7.14612e+06	3.48948e+06	1.98884e+06	1.51119e+06	5.39964e+06	2.81684e+06	3.42621e+06	3.01639e+06	1.81821e+06	3.71148e+06	3.74832e+06	2.20375e+06	2.01621e+06	2.13795e+06	1.65174e+06	2.06996e+06	213351	1.38817e+06	1.52206e+06	2.05937e+06	1.00577e+06	2.90763e+07	1.37042e+06	912890	2.86451e+06
lung_c-6-2	0	2.52118e+07	3.10104e+07	4.68944e+07	2.88541e+07	2.53395e+07	2.23142e+07	1.64305e+07	1.67764e+07	1.58481e+07	1.48676e+07	1.51133e+07	1.8155e+07	1.22764e+07	1.01625e+07	1.33215e+07	1.07953e+07	1.22379e+07	9.90599e+06	4.73217e+06	6.38709e+06	6.08395e+06	5.07086e+06	4.65712e+06	4.69794e+06	4.39849e+06	4.06593e+07	2.96728e+06	3.60581e+06	2.80949e+06	3.5681e+06	2.92036e+06	2.52612e+06	3.20568e+06	2.70792e+06	1.79524e+06	3.42934e+06	2.32007e+06	1.87808e+06	1.74751e+06	190790	1.32148e+06	732599	1.2943e+06	1.87018e+06	2.53963e+07	1.12483e+06	933866	2.1429e+06
lung_r-1-2	1	2.11663e+07	2.94144e+07	5.16097e+07	3.20513e+07	1.9631e+07	1.93998e+07	2.04048e+07	1.8197e+07	1.63635e+07	1.36837e+07	1.48562e+07	1.72417e+07	1.63125e+07	9.90885e+06	1.04434e+07	1.05528e+07	8.66983e+06	9.16664e+06	6.49564e+06	1.33338e+07	7.03903e+06	4.20913e+06	6.3257e+06	8.24249e+06	7.07664e+06	4.56166e+07	2.85183e+06	4.89204e+06	2.13413e+06	2.93514e+06	2.98079e+06	2.99577e+06	3.81182e+06	1.96807e+06	1.92014e+06	2.18598e+06	2.18619e+06	1.43308e+06	1.40079e+06	180930	1.61912e+07	988750	1.75659e+06	1.75421e+06	2.46521e+07	1.28016e+06	1.42378e+06	2.79312e+06
lung_r-1-3	1	2.40143e+07	3.13472e+07	5.76159e+07	3.31987e+07	2.24454e+07	2.3036e+07	2.15767e+07	2.00864e+07	1.87975e+07	1.56098e+07	1.59474e+07	1.77907e+07	1.80583e+07	1.07921e+07	1.15318e+07	1.13287e+07	9.22312e+06	1.00904e+07	5.70497e+06	1.51497e+07	8.50501e+06	4.55245e+06	6.55791e+06	9.06622e+06	3.92189e+06	3.18719e+06	3.20419e+06	5.07656e+06	2.67492e+06	3.06582e+06	3.42892e+06	2.74105e+06	4.41079e+06	1.98235e+06	1.91738e+06	2.49342e+06	2.47139e+06	1.79491e+06	1.704e+06	258494	1.81597e+07	1.51773e+06	1.51232e+06	1.11444e+06	2.58983e+07	1.38369e+06	1.40549e+06	3.92912e+06
lung_r-2-1	1	2.32301e+07	2.97748e+07	4.68617e+07	2.78924e+07	2.17477e+07	2.00503e+07	2.22589e+07	2.06193e+07	1.39366e+07	1.38619e+07	1.5198e+07	1.78999e+07	1.41886e+07	9.55232e+06	9.2534e+06	9.60595e+06	8.01039e+06	1.26136e+07	6.60845e+06	9.49563e+06	7.68957e+06	4.1025e+06	5.73167e+06	6.22757e+06	7.44299e+06	4.33911e+07	2.48985e+06	4.19139e+06	3.69762e+06	3.1815e+06	3.13098e+06	2.60648e+06	4.2896e+06	2.23747e+06	2.2392e+06	2.67605e+06	2.10562e+06	1.84996e+06	2.15888e+06	105575	1.35373e+06	1.21533e+06	1.87729e+06	1.98979e+06	2.6048e+07	1.6844e+06	1.23091e+06	456624
lung_r-4-1	1	2.63574e+07	3.39163e+07	4.60765e+07	3.37219e+07	2.54299e+07	2.23198e+07	1.69412e+07	1.53718e+07	1.78759e+07	1.6057e+07	1.63948e+07	1.9876e+07	1.32585e+07	8.52264e+06	1.3926e+07	1.14771e+07	1.16335e+07	8.17287e+06	5.46512e+06	1.06266e+07	7.35854e+06	4.49556e+06	4.48491e+06	6.43649e+06	3.61616e+06	2.8325e+06	2.68693e+06	3.30953e+06	2.0644e+06	2.65205e+06	2.95164e+06	4.07787e+06	4.1986e+06	2.39036e+06	2.29545e+06	2.12759e+06	4.14955e+06	2.10654e+06	1.45836e+06	202364	926367	1.75178e+06	1.19465e+06	1.86675e+06	2.58827e+07	1.03567e+06	1.02829e+06	2.07086e+06
lung_r-2-2	1	2.23562e+07	2.82742e+07	4.72917e+07	3.01747e+07	2.24889e+07	2.26584e+07	2.11236e+07	1.96947e+07	1.41865e+07	1.47248e+07	1.60048e+07	1.82656e+07	1.45092e+07	9.78809e+06	9.25004e+06	1.0621e+07	8.2242e+06	1.3312e+07	6.41854e+06	1.03018e+07	9.03162e+06	4.52124e+06	5.54353e+06	7.29117e+06	4.52069e+06	4.24419e+06	4.52355e+06	4.8451e+06	3.0607e+06	2.50118e+06	3.2441e+06	3.52918e+06	4.33055e+06	2.42244e+06	2.43794e+06	4.18256e+06	2.56063e+06	1.80747e+06	2.09079e+06	276783	2.10216e+06	1.79595e+06	1.87147e+06	2.04097e+06	2.57475e+07	1.43652e+06	1.28691e+06	2.64706e+06
lung_r-3-2	1	2.25227e+07	2.69652e+07	5.01312e+07	3.16065e+07	2.37431e+07	2.23813e+07	1.74042e+07	1.88611e+07	1.27853e+07	1.43291e+07	1.35686e+07	1.71234e+07	1.58686e+07	8.15338e+06	6.0397e+06	1.01263e+07	7.1048e+06	1.03732e+07	3.96197e+06	1.55827e+07	9.9106e+06	3.01717e+06	6.43835e+06	8.24674e+06	3.65382e+06	3.71657e+06	477603	5.42153e+06	3.20535e+06	3.00847e+06	2.49357e+06	2.44225e+06	5.94414e+06	3.50908e+06	2.11207e+06	4.30945e+06	1.54944e+06	2.03746e+06	1.4819e+06	185212	1.63157e+07	1.52595e+06	3.03813e+06	1.74346e+06	2.50396e+07	1.34617e+06	709958	2.2399e+06
lung_r-4-2	1	2.69348e+07	3.28999e+07	4.25173e+07	3.30774e+07	2.50074e+07	2.1175e+07	1.47989e+07	1.55481e+07	1.80664e+07	1.54292e+07	1.65625e+07	1.64263e+07	1.33312e+07	7.8475e+06	1.32685e+07	1.10378e+07	1.13559e+07	9.05356e+06	3.92826e+06	9.72771e+06	7.51986e+06	4.22971e+06	4.62049e+06	6.85522e+06	6.33324e+06	3.53671e+07	2.83743e+06	3.15924e+06	2.98765e+06	2.50236e+06	3.1626e+06	2.97218e+06	3.85647e+06	2.50766e+06	2.32599e+06	2.40969e+06	2.41988e+06	2.00893e+06	1.73372e+06	208071	954408	1.99013e+06	1.64652e+06	1.82675e+06	2.23192e+07	1.17434e+06	891700	2.52088e+06
lung_r-2-3	1	2.33821e+07	3.21956e+07	4.81313e+07	3.10726e+07	2.35792e+07	2.19594e+07	2.2898e+07	1.98745e+07	1.47543e+07	1.50639e+07	1.60624e+07	1.8235e+07	1.47472e+07	9.71361e+06	9.73914e+06	1.06857e+07	8.51924e+06	1.38911e+07	7.4039e+06	1.10156e+07	9.17941e+06	4.12737e+06	6.78561e+06	7.37862e+06	4.07808e+06	3.07128e+06	3.54481e+06	4.51997e+06	3.23176e+06	3.42833e+06	3.5286e+06	3.63084e+06	4.69712e+06	2.3483e+06	2.24886e+06	2.04408e+06	2.38024e+06	1.75517e+06	1.98227e+06	170650	1.19298e+06	1.97833e+06	2.04193e+06	1.89186e+06	2.62178e+07	1.64855e+06	1.4604e+06	2.45992e+06
lung_r-3-1	1	2.28966e+07	2.54742e+07	5.26307e+07	3.08077e+07	2.29956e+07	2.09946e+07	1.8628e+07	1.74821e+07	1.33585e+07	1.40762e+07	1.48701e+07	1.82964e+07	1.64049e+07	9.20427e+06	7.23613e+06	1.06424e+07	6.66095e+06	1.08298e+07	4.75315e+06	1.55448e+07	1.04158e+07	3.34585e+06	6.41631e+06	7.65134e+06	3.56481e+06	4.84838e+07	3.82888e+06	5.78734e+06	3.11242e+06	2.81591e+06	2.12266e+06	3.32237e+06	5.77727e+06	2.03546e+06	1.77158e+06	4.21286e+06	2.42402e+06	1.64865e+06	1.52696e+06	297377	1.0127e+06	2.25697e+06	2.9439e+06	1.54884e+06	2.70507e+07	1.40247e+06	909636	2.14404e+06
lung_r-3-3	1	2.19968e+07	2.49076e+07	5.07998e+07	3.10034e+07	2.3387e+07	2.19293e+07	1.88055e+07	2.12286e+07	1.28736e+07	1.40501e+07	1.4175e+07	1.8507e+07	1.58036e+07	8.00743e+06	6.10932e+06	1.00474e+07	7.10449e+06	1.0167e+07	4.7853e+06	1.53734e+07	1.04243e+07	3.48781e+06	6.04494e+06	8.14382e+06	3.45959e+06	3.18988e+06	1.81487e+07	5.92694e+06	3.2733e+06	2.79923e+06	2.08509e+06	2.57024e+06	5.8349e+06	2.72465e+06	2.04187e+06	2.6887e+06	2.20732e+06	2.11753e+06	1.6823e+06	208926	1.53478e+07	1.53508e+06	2.47442e+06	1.55707e+06	2.50826e+07	1.44209e+06	647346	3.55307e+06
lung_r-5-1	1	2.54086e+07	3.32639e+07	5.66994e+07	3.38501e+07	2.52231e+07	2.26701e+07	2.05047e+07	1.76187e+07	1.76504e+07	1.49178e+07	1.73868e+07	1.74047e+07	1.64871e+07	9.24802e+06	1.17145e+07	1.45294e+07	9.1531e+06	9.57532e+06	847161	9.94438e+06	7.44366e+06	3.47128e+06	5.57206e+06	7.37696e+06	7.06781e+06	1.29123e+06	3.8735e+06	5.49179e+06	3.40408e+06	3.43364e+06	3.09147e+06	2.43459e+06	4.18718e+06	3.24906e+06	1.92002e+06	4.52696e+06	2.68734e+06	1.81066e+06	2.37008e+06	180761	1.44473e+06	1.62971e+06	1.16732e+06	2.00853e+06	2.64394e+07	1.45229e+06	1.29779e+06	1.61034e+06
lung_r-4-3	1	2.65578e+07	3.26136e+07	4.27165e+07	3.27755e+07	2.41281e+07	2.13857e+07	1.41911e+07	1.60894e+07	1.88064e+07	1.63927e+07	1.7039e+07	1.66747e+07	1.37196e+07	8.62527e+06	1.55392e+07	1.20384e+07	1.07998e+07	9.26863e+06	5.36978e+06	1.06074e+07	6.87938e+06	5.04349e+06	4.84748e+06	6.24836e+06	4.47198e+06	3.18468e+06	3.102e+06	3.55138e+06	2.51949e+06	2.4272e+06	2.97717e+06	2.88788e+06	4.03944e+06	2.5019e+06	2.3228e+06	989366	2.39026e+06	1.89259e+06	1.42448e+06	218845	1.44932e+07	2.29937e+06	1.16393e+06	1.80897e+06	2.30454e+07	1.2603e+06	892381	2.2758e+06
lung_r-5-2	1	2.42973e+07	3.31274e+07	5.16064e+07	3.13465e+07	2.30927e+07	2.24958e+07	2.00451e+07	1.70469e+07	1.74702e+07	1.45499e+07	1.60898e+07	1.76833e+07	1.61516e+07	8.63826e+06	1.17499e+07	1.3811e+07	8.40121e+06	9.52943e+06	4.42029e+06	9.86521e+06	7.25069e+06	3.83879e+06	5.40268e+06	6.67944e+06	4.09271e+06	4.65708e+07	1.80618e+07	5.70509e+06	3.28108e+06	2.72815e+06	2.79358e+06	1.56995e+06	3.91368e+06	2.21376e+06	2.31098e+06	4.30778e+06	2.34042e+06	1.89543e+06	2.2309e+06	166431	1.47949e+07	1.41933e+06	1.18667e+06	2.0151e+06	2.41559e+07	1.24521e+06	1.15804e+06	2.06192e+06
lung_r-6-3	1	2.07212e+07	3.16057e+07	5.16832e+07	2.713e+07	2.21892e+07	1.78105e+07	2.23361e+07	1.86944e+07	1.31311e+07	1.44782e+07	1.19998e+07	1.49697e+07	1.45927e+07	9.01744e+06	5.98187e+06	1.26596e+07	6.61573e+06	1.03289e+07	2.08136e+06	2.03199e+07	9.57577e+06	2.99285e+06	6.24932e+06	1.09192e+07	6.41791e+06	4.62518e+07	2.80142e+06	5.5677e+06	2.98861e+06	880845	2.74234e+06	2.94511e+06	6.66973e+06	3.23187e+06	2.49046e+06	3.24338e+06	2.7136e+06	2.07389e+06	1.45147e+06	92792.4	1.75996e+07	1.56702e+06	3.86813e+06	1.42405e+06	2.54055e+07	1.27386e+06	978782	3.36586e+06
lung_s-1-1	2	3.16132e+07	3.7485e+07	4.42404e+07	2.82379e+07	2.93719e+07	2.43052e+07	1.55562e+07	1.34292e+07	1.66911e+07	1.56622e+07	1.82922e+07	1.62921e+07	1.48526e+07	8.05266e+06	1.52277e+07	8.56174e+06	9.58901e+06	5.85278e+06	3.63396e+06	9.10141e+06	7.24214e+06	3.64407e+06	4.97388e+06	5.51064e+06	4.70286e+06	2.11498e+06	2.3749e+06	3.62663e+06	3.38164e+06	2.89413e+06	2.42355e+06	4.57683e+06	3.72463e+06	2.7159e+06	2.13973e+06	2.18017e+06	1.30558e+06	2.46537e+06	960565	97390.4	1.2225e+06	3.5124e+06	1.22477e+06	942867	2.202e+07	1.18558e+06	637302	3.0543e+06
lung_s-1-2	2	3.22033e+07	3.93711e+07	4.40948e+07	2.65125e+07	3.07827e+07	2.42275e+07	4.62109e+06	1.40581e+07	1.66403e+07	1.63734e+07	1.72564e+07	1.68342e+07	1.42481e+07	7.93938e+06	1.74111e+07	8.19304e+06	9.34115e+06	5.86019e+06	2.95746e+06	8.9037e+06	7.18479e+06	3.94721e+06	5.86237e+06	5.37938e+06	4.52067e+06	2.31284e+06	3.04943e+06	3.33795e+06	3.92411e+06	2.40826e+06	2.97031e+06	3.42871e+06	3.74045e+06	1.7703e+06	2.05344e+06	2.18103e+06	1.20225e+06	2.37579e+06	996973	149357	1.22499e+07	2.45963e+06	1.53607e+06	2.0078e+06	2.20023e+07	1.24794e+06	763756	2.24159e+06
lung_r-5-3	1	2.35844e+07	3.57889e+07	5.40442e+07	3.64329e+07	2.34791e+07	2.31334e+07	2.16434e+07	1.82472e+07	1.91407e+07	1.38947e+07	1.6513e+07	1.90734e+07	1.6641e+07	9.91875e+06	1.16671e+07	1.41236e+07	9.60951e+06	9.7795e+06	4.3423e+06	1.03206e+07	6.84774e+06	3.96751e+06	5.88149e+06	7.1148e+06	4.176e+06	3.76508e+06	3.46191e+06	5.71548e+06	3.05686e+06	3.18376e+06	3.06001e+06	2.23802e+06	3.90874e+06	1.27863e+06	2.10816e+06	2.63313e+06	2.71564e+06	1.88141e+06	2.21587e+06	131674	1.36349e+06	616232	1.50949e+06	2.24397e+06	2.67819e+07	1.47287e+06	1.29336e+06	1.80235e+06
lung_r-6-2	1	1.93317e+07	3.09562e+07	4.92836e+07	2.72105e+07	2.16206e+07	1.7626e+07	1.98672e+07	1.85804e+07	1.33268e+07	1.42651e+07	6.63609e+06	1.8062e+07	1.53397e+07	8.93669e+06	6.74943e+06	1.25189e+07	6.76444e+06	1.06048e+07	5.62898e+06	1.80845e+07	1.04344e+07	2.94595e+06	6.47163e+06	1.05896e+07	3.79088e+06	2.97294e+06	2.8492e+06	5.83251e+06	3.21191e+06	1.10476e+06	2.68413e+06	2.81299e+06	6.58364e+06	4.49864e+06	2.31079e+06	2.51119e+06	2.59459e+06	2.15306e+06	1.67887e+06	80681.4	2.53171e+06	1.50585e+06	3.6698e+06	1.79246e+06	2.38485e+07	1.41205e+06	1.21984e+06	3.68041e+06
lung_s-2-3	2	2.89044e+07	3.77644e+07	4.02181e+07	2.23685e+07	2.64004e+07	2.23746e+07	1.25394e+07	2.06647e+07	2.02954e+07	1.6126e+07	1.59832e+07	1.71273e+07	1.28434e+07	1.01566e+07	1.78083e+07	9.06539e+06	9.36324e+06	5.46401e+06	5.85849e+06	7.02123e+06	6.36053e+06	3.34492e+06	4.7319e+06	5.77199e+06	3.69697e+06	3.05054e+07	1.41715e+07	3.08724e+06	2.52812e+06	2.62375e+06	2.61133e+06	3.10257e+06	3.41514e+06	1.45918e+06	2.28211e+06	3.14186e+06	3.30528e+06	2.04749e+06	1.33355e+06	59024.2	1.29776e+06	1.9863e+06	1.39255e+06	2.11027e+06	2.44058e+07	1.12015e+06	858420	1.62917e+06
lung_s-2-1	2	2.98211e+07	4.11552e+07	4.44866e+07	2.72502e+07	2.74357e+07	2.27867e+07	1.61468e+07	1.74895e+07	2.03732e+07	1.83989e+07	1.5888e+07	2.00857e+07	1.31991e+07	1.01391e+07	1.79061e+07	9.37031e+06	8.99347e+06	6.29278e+06	5.00236e+06	8.19813e+06	6.42809e+06	3.84027e+06	5.24744e+06	5.94777e+06	4.14063e+06	3.54825e+07	3.35625e+06	3.50849e+06	3.69199e+06	3.07898e+06	2.99076e+06	3.36572e+06	4.09237e+06	3.62829e+06	2.09525e+06	2.37882e+06	1.99272e+06	2.14374e+06	1.34011e+06	60510.5	1.22686e+06	1.84349e+06	1.55253e+06	2.29657e+06	2.56709e+07	1.31831e+06	921007	3.88385e+06
lung_r-6-1	1	2.0483e+07	3.10489e+07	5.13722e+07	2.62624e+07	2.1799e+07	1.68095e+07	2.31674e+07	1.816e+07	1.38605e+07	1.4426e+07	1.50989e+07	1.70917e+07	1.43277e+07	9.15129e+06	6.68905e+06	1.18069e+07	6.55661e+06	1.00279e+07	976656	1.90205e+07	9.9519e+06	2.86853e+06	6.58936e+06	1.10456e+07	3.9912e+06	2.70445e+06	1.63294e+07	6.12895e+06	2.40324e+06	967182	2.40584e+06	2.98583e+06	6.77191e+06	2.76698e+06	2.52558e+06	3.18474e+06	2.58185e+06	1.89346e+06	1.70439e+06	66806.8	1.56053e+06	2.3454e+06	4.30896e+06	1.86616e+06	2.44659e+07	1.21849e+06	1.19691e+06	1.87449e+06
lung_s-3-3	2	2.95937e+07	3.71902e+07	4.15868e+07	2.6102e+07	2.38381e+07	1.67872e+07	1.4388e+07	1.52698e+07	1.72685e+07	1.42857e+07	1.68247e+07	1.66848e+07	1.37513e+07	8.38615e+06	1.50866e+07	1.18849e+07	9.60984e+06	9.70448e+06	5.87625e+06	9.73029e+06	7.5529e+06	3.46069e+06	4.60283e+06	4.83091e+06	8.03459e+06	2.62109e+06	3.36055e+06	3.54041e+06	2.27424e+06	2.7095e+06	2.73209e+06	3.42846e+06	4.24208e+06	3.45282e+06	2.41558e+06	5.62553e+06	4.20354e+06	2.18992e+06	2.16692e+06	74960.1	1.28553e+07	2.31753e+06	1.7139e+06	2.13665e+06	2.2225e+07	1.04719e+06	838706	1.95701e+06
lung_s-2-2	2	2.86835e+07	4.05831e+07	4.28818e+07	2.68421e+07	2.64969e+07	2.20859e+07	1.64249e+07	1.76563e+07	2.04627e+07	1.64983e+07	1.52312e+07	1.7307e+07	1.36808e+07	9.07307e+06	1.82036e+07	8.64247e+06	8.75171e+06	6.138e+06	4.52161e+06	7.63786e+06	6.52101e+06	4.00354e+06	5.02752e+06	5.14142e+06	7.1811e+06	3.38693e+07	3.38047e+06	3.23037e+06	3.31116e+06	2.84881e+06	2.6167e+06	1.36269e+06	3.61708e+06	3.4572e+06	2.32871e+06	2.0973e+06	1.95277e+06	2.04831e+06	1.12974e+06	194937	1.4585e+07	3.26741e+06	1.20807e+06	2.23042e+06	2.36507e+07	1.27945e+06	712833	1.70949e+06
lung_s-4-1	2	2.58818e+07	3.01596e+07	5.1039e+07	2.84466e+07	2.51016e+07	2.32475e+07	2.13894e+07	1.76132e+07	1.52193e+07	1.60709e+07	1.53806e+07	2.02573e+07	1.60214e+07	1.12745e+07	1.18059e+07	1.18626e+07	9.70463e+06	8.46151e+06	5.81987e+06	9.96333e+06	7.98258e+06	3.81015e+06	6.05503e+06	6.42061e+06	5.35201e+06	4.01627e+07	4.7671e+06	5.41218e+06	3.62047e+06	3.52146e+06	3.20689e+06	2.73124e+06	4.27791e+06	3.11949e+06	1.92304e+06	3.80476e+06	2.43052e+06	2.01103e+06	1.88834e+06	215292	1.66823e+07	1.84367e+06	1.66312e+06	1.86866e+06	2.84307e+07	1.19952e+06	990036	3.18897e+06
lung_s-1-3	2	3.04268e+07	3.5389e+07	4.097e+07	2.61271e+07	3.08617e+07	2.36887e+07	1.27891e+07	1.52381e+07	1.62501e+07	1.61772e+07	1.74916e+07	1.49262e+07	1.38466e+07	7.41404e+06	1.66895e+07	6.58133e+06	9.58953e+06	5.45376e+06	3.99234e+06	7.43995e+06	6.21859e+06	3.9595e+06	4.77212e+06	5.36091e+06	4.84384e+06	3.25167e+07	1.54631e+07	3.36207e+06	3.56989e+06	2.36511e+06	2.47045e+06	3.12302e+06	3.33803e+06	1.59467e+06	1.92738e+06	2.95424e+06	1.48047e+06	2.28795e+06	861148	174500	1.32917e+07	2.06155e+06	1.36861e+06	2.01207e+06	1.98489e+07	1.05788e+06	699525	1.88668e+06
lung_s-3-1	2	3.04195e+07	3.77433e+07	3.82169e+07	2.57037e+07	2.31071e+07	1.61359e+07	1.32829e+07	1.57144e+07	1.7678e+07	1.52196e+07	1.73693e+07	1.75198e+07	1.35903e+07	8.14762e+06	1.54239e+07	1.22065e+07	9.47317e+06	9.0346e+06	6.58914e+06	9.21505e+06	7.33295e+06	3.82448e+06	4.58054e+06	4.94258e+06	4.09922e+06	3.06134e+07	3.33385e+06	3.18772e+06	2.82921e+06	2.7366e+06	2.44387e+06	2.9114e+06	4.21625e+06	1.54884e+06	2.27374e+06	5.08173e+06	3.87968e+06	2.08774e+06	2.2941e+06	89313	1.23163e+06	2.1988e+06	1.48989e+06	2.26661e+06	2.31605e+07	1.16071e+06	769345	3.26912e+06
lung_s-3-2	2	2.58396e+07	3.56926e+07	4.01332e+07	2.74598e+07	2.25052e+07	1.69416e+07	1.41845e+07	1.37059e+07	1.76678e+07	1.48112e+07	1.71617e+07	1.66312e+07	1.35973e+07	8.4696e+06	1.49499e+07	1.23578e+07	9.68353e+06	9.69702e+06	6.55205e+06	9.41208e+06	6.87014e+06	3.88864e+06	4.60476e+06	4.872e+06	4.34117e+06	3.26531e+07	3.32687e+06	3.54915e+06	2.77163e+06	2.51641e+06	2.91552e+06	2.71905e+06	4.18471e+06	3.91764e+06	2.2018e+06	5.1045e+06	4.12799e+06	2.06896e+06	1.94489e+06	124032	1.31724e+07	3.29194e+06	1.44152e+06	2.4151e+06	2.30517e+07	1.2477e+06	610121	1.99753e+06
lung_s-5-3	2	2.74312e+07	3.49742e+07	4.46812e+07	3.18282e+07	2.84164e+07	2.23776e+07	1.54381e+07	1.94526e+07	1.90478e+07	1.5796e+07	1.77637e+07	1.74545e+07	1.48797e+07	1.05872e+07	4.51824e+06	1.11275e+07	9.94497e+06	8.48671e+06	5.39214e+06	7.80257e+06	8.51453e+06	4.51559e+06	5.77798e+06	4.75757e+06	4.15915e+06	2.9941e+06	3.14743e+06	3.76664e+06	3.0526e+06	2.84401e+06	2.87268e+06	2.8577e+06	3.73879e+06	2.72304e+06	2.13602e+06	2.63914e+06	2.77736e+06	2.00431e+06	1.78823e+06	82803.3	1.11714e+06	2.31088e+06	963937	1.68782e+06	2.56877e+07	1.11513e+06	896539	3.80397e+06
lung_s-4-2	2	2.35547e+07	2.82667e+07	5.07689e+07	2.84974e+07	2.42205e+07	2.23922e+07	1.90658e+07	1.93346e+07	1.57157e+07	1.64717e+07	1.50128e+07	1.8046e+07	1.59262e+07	1.02954e+07	1.14968e+07	1.16788e+07	8.22042e+06	8.24658e+06	4.79804e+06	9.5042e+06	7.86603e+06	3.47441e+06	5.91789e+06	5.82415e+06	4.4119e+06	4.63069e+07	2.84438e+06	4.42679e+06	3.5239e+06	3.58088e+06	3.01085e+06	1.36511e+06	3.6241e+06	3.59082e+06	1.81361e+06	2.28745e+06	2.19434e+06	1.56323e+06	1.56124e+06	279736	1.3171e+06	2.64182e+06	1.77377e+06	1.71724e+06	2.52744e+07	1.66134e+06	1.21936e+06	1.22411e+06
lung_s-4-3	2	2.3315e+07	2.79377e+07	4.7051e+07	2.80805e+07	2.29359e+07	2.06927e+07	1.66966e+07	1.69732e+07	1.47046e+07	1.52689e+07	1.36231e+07	1.60813e+07	1.51185e+07	9.85689e+06	1.20738e+07	1.09206e+07	8.54513e+06	8.49773e+06	6.3967e+06	8.98768e+06	7.0767e+06	3.74285e+06	5.67603e+06	5.5681e+06	4.64342e+06	4.22337e+07	2.48948e+06	4.53025e+06	2.96455e+06	3.37025e+06	3.24921e+06	2.87124e+06	3.54015e+06	3.44826e+06	2.27201e+06	3.89853e+06	3.02936e+06	1.85011e+06	1.39767e+06	321021	1.65549e+07	1.67665e+06	1.41156e+06	2.11719e+06	2.36612e+07	1.49149e+06	1.25609e+06	4.14466e+06
lung_s-6-1	2	2.2501e+07	3.5245e+07	4.42596e+07	2.52827e+07	2.33968e+07	2.02481e+07	1.76506e+07	1.91841e+07	1.79506e+07	1.72616e+07	1.35306e+07	1.57699e+07	1.43245e+07	1.03156e+07	1.59647e+07	1.00377e+07	7.29297e+06	7.00297e+06	4.84096e+06	1.04446e+07	6.44537e+06	3.10183e+06	5.70928e+06	5.9937e+06	3.91283e+06	3.90029e+07	3.37561e+06	3.72482e+06	3.85849e+06	2.43036e+06	2.78932e+06	3.71275e+06	3.88155e+06	2.22469e+06	3.26722e+06	3.98021e+06	2.60032e+06	1.98393e+06	1.69121e+06	123817	1.71922e+07	1.65735e+06	1.64855e+06	2.3305e+06	2.39997e+07	1.44341e+06	916969	3.39704e+06
lung_s-5-1	2	2.79697e+07	3.23092e+07	4.28139e+07	2.79854e+07	2.68522e+07	2.29377e+07	1.20958e+07	1.847e+07	1.62225e+07	1.41865e+07	1.64669e+07	1.63003e+07	1.29125e+07	9.23506e+06	1.40631e+07	1.05007e+07	9.75247e+06	8.03422e+06	4.71066e+06	7.83479e+06	6.98232e+06	4.05581e+06	5.53317e+06	4.68256e+06	6.82701e+06	3.67893e+07	3.14683e+06	3.56049e+06	3.52358e+06	3.03873e+06	2.42622e+06	2.75623e+06	3.66226e+06	1.9274e+06	1.77254e+06	2.74518e+06	2.40239e+06	1.98143e+06	1.7645e+06	97022.2	1.54384e+07	2.30617e+06	901565	1.70797e+06	2.30666e+07	1.18677e+06	961811	1.50013e+06
lung_s-5-2	2	2.74679e+07	3.4353e+07	4.35432e+07	2.75192e+07	2.60024e+07	2.24041e+07	1.37078e+07	1.73123e+07	1.73209e+07	1.55285e+07	1.71536e+07	1.64916e+07	1.36764e+07	9.16477e+06	1.48212e+07	1.07161e+07	1.01686e+07	8.46367e+06	6.34175e+06	7.38873e+06	7.57029e+06	4.18984e+06	5.46372e+06	4.45005e+06	4.24914e+06	3.71768e+07	4.09267e+06	3.83519e+06	2.50333e+06	3.02195e+06	3.09449e+06	2.8121e+06	4.10575e+06	1.96837e+06	1.86855e+06	2.0522e+06	1.90946e+06	1.80707e+06	1.59166e+06	113893	1.46934e+07	1.79665e+06	887633	1.38775e+06	2.31948e+07	1.15032e+06	770905	1.47492e+06
lung_s-6-3	2	2.27907e+07	3.63803e+07	4.43524e+07	2.41624e+07	2.42133e+07	1.99901e+07	1.75016e+07	1.71013e+07	1.67389e+07	1.71815e+07	1.37084e+07	1.47707e+07	1.34687e+07	1.00671e+07	1.5207e+07	9.88422e+06	7.81527e+06	6.65492e+06	5.81941e+06	8.69036e+06	5.31665e+06	3.29267e+06	5.34803e+06	6.03888e+06	8.65358e+06	3.83263e+07	3.36537e+06	3.93202e+06	3.29323e+06	1.951e+06	2.59959e+06	2.63947e+06	3.1972e+06	1.58594e+06	2.8088e+06	2.23498e+06	3.17004e+06	2.10851e+06	1.66534e+06	219503	1.56112e+07	1.62863e+06	1.11879e+06	2.06748e+06	2.31253e+07	1.53408e+06	1.00125e+06	3.23464e+06
lung_s-6-2	2	2.26825e+07	3.79924e+07	4.64238e+07	2.36374e+07	2.3179e+07	1.87829e+07	1.82971e+07	1.851e+07	1.67216e+07	1.71866e+07	1.20843e+07	1.36584e+07	1.33713e+07	1.02259e+07	1.55429e+07	1.02749e+07	7.90238e+06	6.85134e+06	4.37671e+06	8.14557e+06	4.9797e+06	2.78218e+06	5.39342e+06	5.79586e+06	3.77517e+06	4.19711e+07	3.03608e+06	3.84527e+06	3.31794e+06	2.22074e+06	2.96758e+06	3.37092e+06	3.58388e+06	3.88156e+06	3.04804e+06	2.14926e+06	2.46981e+06	2.1311e+06	1.63218e+06	95938.4	1.41039e+06	1.44362e+06	1.48353e+06	1.24494e+06	2.22682e+07	1.25477e+06	856754	2.50488e+06
[truncated: 156 more columns]

## Sheet: liver
		PC(16:0/18:2)	PC(18:0/18:2)	PC(16:0/22:6)	PC(16:0/18:1)	PC(18:0/20:4)+PC(22:4/16:0)	PC(16:0/20:4)	PC(18:0/22:6)	PC(18:0/18:1)	SM(d18:1/22:0)	PC(16:0/20:5)	SM(d18:1/24:0)	PC(18:0/20:3)	SM(d18:1/24:1)	SM(801)	PC(20:4/20:4)	PC(16:1/22:6)	PC(17:0/18:2)	PC(16:1/18:2)	PC(18:1/22:6)	SM(835)	PC(16:0/0:0)	PC(18:0/0:0)	PC(19:0/18:2)	PC(17:0/18:1)	PC(18:0/16:0)	PC(20:0/20:4)	PC(39:6)	PC(20:5/22:5)	PC(37:4)	PC(16:1/20:5)	PC(19:0/20:4)	PC(16:0/17:1)	PC(18:1/0:0)	SM(773)	PC(34:4)	PC(17:0/16:0)	PC(16:0/16:0)	PC(826)	SM(d18:1/16:0)	PC(16:0/16:1)	PC(O-18:1/16:0)	PC(0:0/18:2)	SM(d18:2/23:0)	PC(O-16:0/16:0)	PC(41:6)	PC(42:6)	PC(35:4)	PC(16:0/20:3)
row m/z		759.935	787.96	807.951	761.935	811.986	783.944	835.967	789.983	789.057	781.886	817.089	813.975	815.085	803.071	831.942	805.886	773.93	757.889	833.952	837.632	497.721	525.743	801.967	775.941	763.917	840.024	821.962	855.908	798.026	780.007	826.046	747.814	523.726	775.381	755.83	749.469	735.908	827.94	705.039	733.917	747.951	521.711	801.382	721.828	850.132	864.407	769.878	785.93
row retention time		2.38358	2.59455	2.25855	2.56565	2.51764	2.3268	2.43358	2.83238	3.23942	2.21553	3.71397	2.63521	3.20048	3.46585	2.15323	2.13614	2.48461	2.23191	2.27615	2.43385	1.261	1.52629	2.72072	2.69762	2.8359	2.7588	2.33821	2.11295	2.42007	2.12485	2.6374	2.46325	1.30213	3.05571	2.17725	2.73523	2.56396	2.10167	2.36444	2.36293	2.73456	1.07955	3.0254	2.73805	2.53312	2.65345	2.24705	2.41448
	Class	1	2	3	4	5	6	7	8	9	10	11	12	13	14	15	16	17	18	19	20	21	22	23	24	25	26	27	28	29	30	31	32	33	34	35	36	37	38	39	40	41	42	43	44	45	46	47	48
liver_c-1-3	0	172725	57444.3	179619	48314.8	51973.9	65717.4	30003.8	8687.21	4259.79	3718.08	6276.4	7004.73	4219.63	5000.3	2986.99	2437.53	2857.32	6120.95	17355.2	5435.41	3448.53	357.353	6103.55	599.307	1614.08	200.796	2249.13	629.44	3629.71	738.829	1005.05	2517.68	541.446	143.637	3848.63	941.766	2249.79	30.2192	5965.63	7037.43	890.783	480.551	909.288	489.53	449.657	2300.22	1114.61	32991.5
liver_c-1-1	0	83194.5	77491.3	76704.3	67879.2	59749.1	54624.8	47072	35198.1	32761.5	31313.8	30322.1	28068.5	26213.6	20104.3	16292.1	12953	10532.2	10156.2	9546.72	6358.26	8474.15	7601.7	7397.78	5392.5	4915.98	1799.51	3441.14	3114.75	2583.33	2572.23	2431.8	2179.18	2169.76	1624.79	1500.44	2574.84	7797.4	396.504	5962.94	3749.31	3458.6	3854.76	3320.79	2166.77	1191.17	1431.96	452.984	29342.1
liver_c-2-1	0	130500	93876.5	98147.6	102781	52437.5	61084.9	52288.4	28110.9	9723.64	20739	2668.57	19920.3	25891.8	17313	15041.9	6902.23	8961.21	6654.98	11126	3281.79	5692.92	3760.08	3448.77	5010.85	2899.25	1209.7	3359	3888.26	2229.13	1107	1684.63	1978.49	944.535	1658.61	379.69	1851.67	10458.8	222	9055.86	2805.19	2378.68	1554.64	1394.62	1292.64	910.836	570.762	108.693	40006
liver_c-1-2	0	86506.7	82549.3	74009	66717.7	60733.4	53259.5	44064.1	35787.1	33215.7	32165.8	30433.6	28526.6	29527.5	18957.6	14999.2	10091.1	10774.4	10051.2	9494.09	8461.21	9204.39	7502.17	7893.25	5827.49	4545.31	1969.16	3448.82	3530.31	3890.15	1490.86	2197.45	2490.41	2012.46	1913.75	1151.45	2563.39	7037.61	359.701	6211.33	4465.12	2609.14	3829.38	2628.14	1532.15	1372.1	988.931	422.73	28554.5
liver_c-3-2	0	82830.8	80769	69307	77187.8	54638.3	51801.4	34324.4	48327.7	25031.2	33775.2	26560.5	31106.8	41957.8	18858.3	14308	10945.5	10384.6	11395.8	9142.51	6971.85	10888.9	7994.7	6422.62	7215.23	4375.1	1028.48	2541.98	2377.03	1099.7	2165.66	1879.77	3779.64	2712.54	2268.06	1122.39	1907.03	4767.04	376.096	5146.31	4435.31	2865.2	4683.89	3232.59	1969.49	692.75	533.8	396.63	42706.4
liver_c-2-3	0	117745	87402.3	96449.7	96161.2	60765.7	61784.7	49769.8	29479.1	18804.8	19519.6	22344.8	18166.2	24637.4	15460.3	13755.9	5368.98	9039.47	5628.71	10874	7787.95	5199.06	3378.79	3146.79	4465.05	4268.18	1054.05	3161.5	3446.5	2341.29	890.028	1691.82	2230.7	1150.51	1409.82	504.945	1811.15	10332.7	189.807	8817.43	2725.09	2354.66	1417.77	2208.42	1977.95	931.779	382.676	269.063	37577.6
liver_c-3-1	0	80713.9	80127.1	67831	74855.4	56242.6	50722.3	32069.9	44147.9	25938.4	33497.9	26669.4	30387	40418.6	20336.3	15149	13011.7	11372.7	11117.5	8825.1	5820.87	10314.4	8380.67	5740.54	7088.71	4043.65	1095.6	2260.96	2608.6	3932.91	2382.62	2008.76	3569.92	3177.48	1817.79	1476.84	3250.99	4691.59	657.406	4997.57	4447.14	3366.83	3988.99	4196.78	1721.51	775.207	494.537	358.542	39875.8
liver_c-2-2	0	140693	100219	102894	111247	36225.5	47403.7	50027.8	30309	1758.37	22131.7	1819.46	20918.8	30277.5	16623.1	15783.6	7092.52	8696.81	6491.17	12705.3	4432.88	5883.11	3716.11	3762.67	5081.82	743.987	1214.06	2624.13	3745.76	3848.94	794.79	1669.63	2311.19	1298.43	2119.6	495.614	1474.86	10671.5	125	7380.15	2460.69	2117.67	1676.5	2342.75	1472.22	1135.05	522.55	26.1065	47102.9
liver_c-4-3	0	79809.5	75637	78235.2	81004.4	55731	53392.5	35030.8	44495.8	25743.5	37822.8	17755.5	28022.8	28021	12582.6	13388.8	18196.4	8079.52	15642.5	9367.76	9723.24	13410.7	8664.83	6427.15	5497.33	3664.72	2799.7	1660.14	3281.1	3296.68	3188.5	1668.09	3984.52	4204.88	2216.84	1777.93	2343.78	4939.08	282.138	5221.04	8902.98	2684.65	4228.11	2212.38	1557.65	1214.4	1526.77	228.769	45340.5
liver_c-4-1	0	77943.7	77427.8	77697.1	81665.8	52080.3	54137	32938.8	41934.2	25169.4	38649.5	18415	25828.2	27539.9	13016.7	15114.4	19009.3	8239.55	14728.3	10064.1	6174.49	13170.5	8951.72	6726.74	5270.09	3825.72	2737.98	1788.39	4025.83	3209.11	3270.54	1713.14	4374.77	3903.11	2034.58	1938.44	2431.82	5403.64	376.288	4679.5	9614.5	2755.72	4151.21	1976.22	1839.44	1051.4	1397.41	332.827	45431
liver_c-4-2	0	82304.6	74939.5	77433.8	83004	53503.8	51432.2	34670.8	40878.6	25113.7	38093	17113.8	27068.6	28979.7	12979.3	13574.3	18845.9	8350.83	15901	10002.7	8695.17	12942.9	9318.4	6633.54	5553.36	4398.81	2880.44	2097.54	3057.35	1413.39	3385.17	1694.3	4063.96	4255.27	1629.81	1822.17	2297.58	5393.97	341.373	5018.6	8681.01	3574.88	4348.09	3167.71	1692.09	1157.06	1518.48	322.298	44159.3
liver_c-3-3	0	83231.2	78033.7	70260.3	73762.9	55437.5	52746.4	32919.9	45051.4	26364.1	32846.3	28343.1	30572.6	41993.7	18768.6	13480.2	10600.4	11696.3	11302.7	8558.18	7098.27	10331.5	7763.52	6346.74	7224.81	3732.06	723.546	2151.32	2183.79	4156.25	1878.4	1859.49	3988.83	2645.09	1888.76	1428.33	2834.01	4637.31	393.263	4731.01	4739.47	3268.4	3838.61	1039.4	1758.78	806.37	502.446	345.897	41749.2
liver_c-5-3	0	93801.3	87977.5	79391.3	98850.9	57805.7	5575.35	42575.1	55757.3	34404.1	23396.5	20046.7	32564.2	20911.7	11732.4	10506.3	8317.74	8811.53	10409.1	11374.8	8238.68	7122.92	7026.71	5049.04	6026.14	3549.99	3043.34	2891.84	2780.81	3352.79	1194.31	1732.67	2654.47	2500.39	1489.51	1011.67	1729.94	4252.46	262.635	5278.06	3497.9	2224.71	2593.99	2406.16	1097.03	882.493	1633.97	305.138	50496.5
liver_c-5-1	0	93998.6	85014.2	78519.6	95132.1	53861.5	57584.2	40298.6	50130.5	31602	22420.6	18394	28352.5	20931.2	10966.9	9246.48	8798.14	8623.36	9417.61	11259.9	6926.96	7159.31	6032.41	5157.65	6040	3420.68	2546.33	2292.03	2867.82	1420.4	1314.07	1082.44	2706.73	2459.52	2356.5	1074.79	1937.31	3988.96	302.888	4929.32	3208.16	2923.49	2259.39	2270.96	1713.63	818.537	1734.51	270.412	45920.7
liver_c-5-2	0	90887.5	84893.6	64661.1	95228.7	56243.1	56698.2	41870.6	52368.1	30930.6	24008.2	19793.4	31498.6	20878.9	10768.7	10598.8	7596.28	9485.29	9724.02	11443.4	4780.25	7425.65	6139.87	4652.48	6048.74	3499.16	2910.66	2370.91	2459.21	1863.66	1098.19	1497.85	2858.38	1200.38	2172.37	1088.16	2068.86	3876.98	233.901	5329.07	3409.05	3040.47	2189.46	2631.14	1316.42	878.456	1562.02	345.801	49812.8
liver_c-6-1	0	95087.6	80673.1	81143.6	90256.1	57198.2	61333.3	33644.9	38036.6	20593.3	36867	19125	32159.1	25959.8	11865.7	11490.9	13615.9	5744.21	11762.9	9732.16	7617.03	8013.64	5859.12	4060.28	3798.4	3105.98	1382.91	1612.96	3443.6	2049.16	2400.16	1761.03	2672.05	2247.58	1466.14	874.175	1816.63	6501.89	355.648	5445.17	7798.5	2730.7	3018.52	2102.84	1286.91	730.306	720.177	295.256	51174.4
liver_c-6-2	0	96699.1	80530.7	76321.1	95547.3	58239.7	62655.8	36835.4	39519	19936.8	36186.3	20286.8	32766.6	26150.6	12247.1	10406.9	11001.2	6160.87	12664.9	9655.5	5498.38	8478.28	5922.28	4303.02	3667.57	3338.46	1633.06	1471.14	2843.74	2811.57	1861.88	1618.38	3576.57	2284.47	1565.29	896.023	1940.56	5983.56	268.396	5020.22	7729.27	1686.89	3060.16	1520.22	1661.04	876.809	660.976	266.951	53230.3
liver_r-1-2	1	96082.2	79846	75734.1	105341	43560.8	51742.3	32004.9	45873.9	12488.9	50326.8	14327.5	26613.6	22262.9	11477.9	7644.32	14075.2	7208.5	15482.2	8236.72	6311.78	10958.3	7781.28	4132.37	5049.96	2792.57	669.887	1482.6	2220.64	2789.78	5112.91	991.807	5345.64	3309.82	1037.83	2034.56	1642.9	4430.15	399.461	3747.91	15650.9	1800.76	3602.22	1401.3	1188.68	679.847	442.227	278.17	50945.2
liver_r-1-1	1	95310.2	82379.7	78285.3	105377	44080.9	52466.6	31658.8	42991.5	13184	50173.5	17149.2	25410.4	22572.8	10886.8	8668.14	15566.5	7410.89	15172.3	8441.43	5834.27	11288.2	7731.44	3402.17	5558.72	2763.01	643.23	1586.06	2485.39	1145.59	4689.65	960.568	5105.57	3459.12	1352.03	2138.39	1784.93	4902.78	367.814	905.621	15506.2	2070.34	3395.26	1244.57	990.921	578.566	375.046	250.15	53682.7
liver_c-6-3	0	93543.4	80288.4	78822	95366	57187.4	59868.5	35237.7	41538.9	20728	35582.1	20687.5	32961.8	25162.1	12684.1	11113.2	13223.5	6075.53	12203.9	9706.64	6004.56	8205.01	6352.21	4349.48	4022.72	3603.01	1269.24	1416.13	3082.77	3226.64	1813.95	1170.32	2986.99	2217.98	1542.5	1004.16	1627.38	5958.48	214.877	5599.29	6926.05	2514.9	3559.64	2519.46	1581.8	766.229	886.254	298.728	51017.4
liver_r-2-3	1	86100.1	76886.5	82397	77577	45851.1	51458.3	35514.9	37904.3	22877.8	41313.3	23794.6	27498.5	30966.9	19085.2	16380.9	17481.1	9041.81	11039.4	10601.8	6199.45	9388.35	5954.91	5824.76	6772.41	4222.16	1601.56	2391.51	3603.16	1824.23	2884.36	1841.15	3135.39	2374.13	2341.52	1809.51	2040.12	7887.51	579.336	5214.45	6046.63	2523.14	3266.42	3205.6	1914.78	1109.13	946.688	551.762	42230.3
liver_r-2-2	1	85871.4	76019	77335	79338.6	54070.8	53071.9	34420.6	36761.4	23352	39981.9	25780.8	27185.4	33606.7	19217.4	16733.7	16807.1	9411.93	11596.3	10819.4	4799	9538.49	5849.48	5482.67	5700.15	4458.79	1378.9	2991.11	2711.33	1945.52	2989.65	2012.22	3353.22	2298.08	2434.48	1498.5	2835.55	8299.13	701.671	4783.95	5567.98	2485.78	3179.74	3543.83	2437.36	1004.72	789.57	406.046	42263.9
liver_r-1-3	1	96781.3	81535.5	75798	106186	44699.1	52909.3	33469	43605.1	13049.7	49422.8	14839.3	26769.5	15536	10541	8028.86	14102.1	7178.01	14286	7747.76	7274.79	11667.6	7020.98	3548.73	5685.67	2874.43	696.105	1754.27	2303.86	1100.62	4731.8	1032.26	5283	3077.56	1224.28	2136.88	1875.53	4517.59	247.242	4464.94	15600.8	2117.9	3815.53	1400.34	936.911	518.2	381.726	291.316	53145.7
liver_r-2-1	1	86701	72659.2	76372.8	78635.7	55089.4	54522.6	35144.3	33475.1	23972.6	40070.1	22408.3	27330.1	32361	17839	15404.3	17579.9	9895.87	11114.3	10538.6	8513.65	8837.48	5819.37	6708.66	5896.3	4539.72	1576.74	2796.73	4100.88	3412.09	3571.42	2380.29	3318.55	2521.78	2413.36	1582.18	2433.91	7710.78	551.823	5154.85	4657.52	2678.65	3518.53	2232.67	2227.7	1117.22	1122.14	422.856	40644.8
liver_r-4-1	1	114314	91704.7	79246.4	107885	56315.7	63348.4	32500.2	33252.6	14710.3	24906.2	13753.2	26658.5	21191.2	8538.39	8189.33	7543.61	8554.66	12657	11823.4	7093.65	6132.63	3905.75	3428.17	2615.9	2928.78	732.232	2132.28	2224.94	2080.13	1810.81	1261.7	3960.87	2022.56	1487.68	797.245	2049.09	6348.71	309.722	4989.51	5948.21	2337.1	2664.09	1506.24	1447.86	786.091	665.758	492.033	59822.7
liver_r-3-3	1	97917.5	87457	80665.5	104273	46196	51412.3	34809.8	40915.2	17733.7	34674.8	14059.3	18652.5	25178.6	10596.3	10699.9	13486.9	9618.53	15175.4	14537.1	7038.52	5489.02	3828.15	5271.98	6310.69	3559.34	770.25	2446.57	2367.94	3252.93	3384.49	1389.03	3428.06	2746.26	2027.12	1911.5	1605.89	6018.06	284.183	7386.87	6970.4	2450.5	2398.64	2850.25	1065.84	690.891	529.866	512.394	48208.8
liver_r-3-1	1	101340	90028.1	81551.5	107743	47620.3	55405.9	34837.1	41056.2	16257.3	31992.8	15164.9	17885.4	25996.4	9801.12	10075.4	13280.2	9101.43	15932.6	14498.2	8214.67	5477.62	3984.42	5143.84	6627.53	3444.83	691.306	2239.6	2997.59	1874.83	3811.05	1515.47	4293.91	2774.53	1460.87	2076.39	1922.91	6557.07	430.624	5626.78	6266.98	1696.67	2335.74	2594.69	921.07	819.199	547.693	449.679	51592.8
liver_r-3-2	1	95323.3	87272.3	78849.7	102138	47401.4	55609	32391.5	42731.8	18350.9	34325.3	13224.1	17873.1	26321.9	8912.1	9893.5	13217	8798.18	14723.6	15880.8	4927.45	5906.04	4199.82	4203.06	6193.53	3690.61	704.911	2435.03	2598.92	3532.79	3338.13	1011.11	4151	2681.34	1213.47	2104.18	1767.88	5617.09	210.446	7186.54	6392.78	1691.9	2129.66	1662.87	1131.53	987.932	491.75	375.656	54030.6
liver_r-5-3	1	95559.3	84352	74363.3	108062	48563.5	55128.4	36349	39414.9	19209.4	38846.9	14458.8	22943.6	25729.4	9602.65	9746.56	13487.4	8752.51	14291.4	9731.34	8424.27	7762.83	4814.6	5009.57	1010.4	3284.36	723.723	2084.03	1996.36	3351.48	3153.25	1185.02	4770.17	2619.85	1869.83	1964.04	2002.46	4652.53	242.784	5440.59	9523.72	2431.02	2711.78	1702.83	1468.21	796.766	530.903	361.043	47955
liver_r-4-3	1	115112	90318.1	81963.2	102729	53844.7	64767.6	31451	34396	13616.9	24422.2	14904.4	28181.6	23048.7	8606.95	8181.27	7609.53	9213.36	11493.6	11494.3	6612.8	6301.24	3797.42	3464.43	4598.76	2355.82	728.137	2287.35	1932.51	4025.33	1018.23	1415.78	3255.33	1653.66	1206.27	733.92	1875.43	5701.87	200.809	6115.44	5479.93	1974.64	2751.6	2120.3	1304.88	866.639	521.076	214.802	59348
liver_r-4-2	1	115669	92633.7	78849.5	107413	52844.7	65984.4	32603.4	34751.8	12450.1	24283.4	13520.2	29018.9	23227	9280.43	8579.28	7026.64	9311.8	12222.7	11457.9	5903.02	6255.2	3958.95	3708.85	4943.29	2648.1	806.301	2076.41	1724.09	3864.79	1301.71	1107.07	3346.39	1844.56	1475.95	823.735	2308.94	5653.09	312.296	5907.47	6816.98	2526.2	2383.37	1626.96	1464.13	632.851	613.467	477.831	56466.4
liver_r-5-1	1	94963.7	84214.9	73454.7	106580	49451.1	54408.9	34017	40534.4	17779.5	41577.9	13990.3	22220.5	26831.6	9142.2	11444.2	14087	8884.87	15395.1	10631.4	9074.76	7905.12	4819.25	4496.38	6546.46	3021.22	968.372	2312.69	3026.83	1383.14	3676.07	1255.15	4727.77	2565.46	1763.32	1826.97	1795.79	4420.54	390.941	5148.04	9732.46	2676.16	2639.27	1829.89	1538.62	927.049	672.083	282.676	48599.7
liver_r-5-2	1	97227.4	83220.5	77397.9	105880	48521.3	55244.6	35437.2	39149	18653.5	39644.1	12994.4	21443.7	28113.9	10438.6	9398.38	12303.8	9105.91	14881.6	10378.3	6490.85	8247.38	4750.94	4320.22	6224.91	2767.78	826.566	1974.3	2510.02	3317.22	2873.71	1172.29	4057.94	2634.23	1576.06	1946.65	2105.47	5155.05	275.75	5473.57	9914.12	2358.96	2469.87	2393.64	1691.02	774.024	477.813	278.653	47855.2
liver_r-6-2	1	67047.1	73039.8	78824.3	64271.2	59897.6	45509	51606.8	44562.3	48020.5	5545.88	33690.7	18500.5	42773.5	24437.7	25219.4	3668.87	9578.63	1775.78	11564.8	10303.8	8753.84	9785.82	4082.35	7777.06	5743.21	1416.28	5260.95	4829.16	5065.04	384.058	2510.52	1973.38	3215.23	1716.82	274.113	4925.27	7149.06	348.382	14227.2	1589.76	5991.73	2207.42	4398.73	3056.3	879.445	689.174	191.484	23307.6
liver_r-6-3	1	73020.3	72747.7	78845.6	63132.6	58898.2	43610.6	52822.8	45107.7	46238.2	6241.81	33032.1	18448.3	43532.9	23112.2	23943.8	4007.12	8655.45	1999.67	11748.2	12239	8494.7	11350.6	4993.81	8282.77	5357.78	1536.78	5445.33	5208.59	3443.79	1373.3	2719.56	1523.96	3375.1	863.102	259.938	4062.23	7135.43	305.687	15913.1	1481.98	5801.37	2100.69	4023.48	3310.89	1189.27	772.05	230.751	25484.9
liver_r-6-1	1	66414	70157.9	78000.8	62002.1	57513.2	45515.6	49235.3	43071.9	48949.3	5874.28	36419.3	17962.1	42023	25727.1	23344.5	3938.72	8108.81	2036.73	11256.3	10761	9863.74	11043.5	4166.41	7692.15	5604.33	1444.44	4680.63	4962.04	4975.3	1412.34	2712.45	1655.85	3548.39	5234.02	309.048	4405.1	7731.42	347.232	14646.7	1516.69	5389.22	2208.49	5146.01	2850.43	1263.88	594.528	193.38	23078.9
liver_s-1-3	2	97453.1	90343.3	77899.6	77812.6	63206.7	59248.8	34111.5	31679.3	21375.6	23800.4	20229.8	17995.8	35697.1	14266.9	19065.9	9073.78	12753.1	11964	13398.2	8189.3	6662.6	4164.82	6129.25	5220.34	4595.03	1319.45	2298.54	3671.41	2461.81	1439.59	1726.94	2764.34	1889.22	1971.93	1076.86	1916.34	7609.08	272.072	8192.65	3339.91	2633.23	3592.3	2861.75	1696.06	708.456	734.197	442.733	45081.2
liver_s-2-1	2	92612.3	99070.7	82787.6	67241.8	62135.2	56780.5	45558.3	33043.7	29355.5	23895.6	23567.1	18643.6	26780.6	15959	21207.6	8768.25	10190.7	6601.74	11782.9	7222.93	5437.89	4634.16	5230.15	5544.28	4003.13	1774.42	3483.13	3458.11	3952.18	1367.57	2082.42	1926.92	1616.99	2378.11	1069.14	1971.76	6526.89	385.997	8544.24	2148.27	1933.53	2813.92	2568.44	1304.12	913.193	805.574	346.916	36178.9
liver_s-1-2	2	98094	92242.5	81368.7	76497	58782.5	59926.8	32527	30576.8	22330.7	26100.6	19676.7	19862.3	37634.6	13965.7	16757.9	11132.9	11982.2	10326	13523	5988.25	6291.24	4204.95	6018.26	5203.32	4551.28	1229.55	2341.03	4460.54	2566.99	1725.48	2080.33	2968.13	2244.48	2039.19	1091.55	1959.93	7527.49	364.929	6280.67	3729.57	2508.53	3381.3	3492.97	1737.91	931.13	575.806	488.341	47546
liver_s-1-1	2	100082	91849.6	77711.7	80236.9	63194.9	60410.2	33427.4	30321.4	21728.2	24835.2	18842.1	19804.4	36063.7	13089.1	19522.1	10571	13213.7	10830	13137.1	5407.35	6049.59	4002.56	2655.47	5022.39	4619.33	1289.16	2442.6	3581.2	2690.92	1401.47	1838.71	3005.48	2276.77	2029.77	1247.95	2074.71	7801.32	313.431	7903.32	3455.66	3005.95	3288.17	2746.87	1125.55	757.042	614.814	394.394	46459.4
liver_s-2-3	2	94867.4	94937	86409.4	66995.6	63188.9	56426.6	46212	34390.1	30352.4	24282	23037.2	19084.3	26967.7	15794.4	21666.7	9302.07	10574.5	7237.46	12064.2	8515.23	4812.99	5276.7	5175.57	4206.7	4197.42	1444.9	3473.86	3850.03	3844.77	1387.74	2077.88	2134.37	1363.96	2156.75	735.288	1532.16	5686.23	257.735	8884.52	2564.36	1868.06	2950.33	2511.67	989.768	846.384	743.869	400.254	36584.2
liver_s-2-2	2	93728.3	101154	88038.4	68869.9	62626.7	56786	46786.1	33601.9	30421.3	26512.5	24908.4	19306.1	29347.6	15410.3	18666.8	8790.06	10186.4	7249.86	11986.3	9488.15	5200.6	5342.58	4877.4	4726.02	3935.79	1583.2	3507.04	3746.49	3063.19	1257.86	2072.47	1976.55	1405.8	2245.08	780.068	1747.09	6280.12	217.274	9009.75	2862.36	2267.28	2589.78	2749.46	1613.22	1013.76	1005.85	258.584	35208.2
liver_s-3-1	2	108032	95676.6	87861.6	94454.8	60799.4	57335.8	53430.2	36680.6	21579.5	12953.8	22948.5	23679.3	24151.5	14297.9	11122.5	5652.56	8900.92	8037.42	12709.1	7501.3	4474.88	4178.98	2567.51	5089.32	2733.91	612.707	3624.18	2518.33	1949.7	3918.81	1135.42	1797.49	1280.74	1878.91	676.12	1711.41	4534.79	428.592	10354.4	2621.23	1735.61	1492.05	1857.24	1097.35	540.137	405.962	269.407	43289.8
liver_s-3-2	2	106469	96956.6	89217.5	94963.4	61697.1	60947.6	52232	40002	23931.8	11944.7	25308.3	25776.6	25632.1	15634.2	12127.7	5514.1	9587.62	8387.84	13008.1	6738.65	4044.29	4038.01	2791.38	4116.47	3158.35	958.269	3609.49	2290.83	1978.73	939.116	1144.12	1992.27	1366.05	1694.38	535.241	1527	5117.51	398.967	8713.14	2645.65	2540.13	1529.17	2074.8	1336.54	763.962	362.937	359.685	40823.4
liver_s-4-2	2	85316.5	71567.1	72624.5	99470.3	42344.3	50849.8	38690.7	48943.8	21014.9	40688.1	24093.5	24810.1	32445	15775.8	11983	13025.9	7230.85	10641	8366.16	4868.58	14651.8	9447.63	4959.85	7648.83	4310.77	1072.06	2255.24	2611.25	2643.21	3126.54	1358.31	5403.37	3996.63	1860.57	1471.42	2429.18	5397.9	501.088	4868.07	13566.8	2806.6	4452.77	1807.04	1174.93	1181.19	942.029	302.779	41859.6
liver_s-3-3	2	108026	94570.2	85213.3	92273.8	56675.5	58220.7	54326.6	36868.8	24128.9	13891.1	22149.2	25620.2	23670.5	15125.1	11502.6	5342.3	9062.74	8234.01	13207.1	11330.3	3932.05	4095.34	2173.97	5213.02	2932.48	543.454	3157.14	3187.51	3425.57	3452.28	1062.81	2193.78	1296.79	2220.12	503.843	1622.6	5342.62	347.101	10223.8	2733.79	1804.87	1859.26	2693.91	1383.41	640.05	491.394	279.954	41481.6
liver_s-4-1	2	87781.8	74038.3	72564.4	104483	44822.4	54381.3	40132.8	49707.6	22840.7	40484	22000.6	24585.3	33020.3	14314.3	14002.8	15365.2	6763.81	11544.9	8231.72	6780.42	266.123	10069.6	4480.53	6512.37	4094.17	1024.62	1928.32	3237.75	2615.77	3391.52	931.184	5557.47	4274.05	1729.44	1712.16	2579.43	5384.82	542.986	5462.77	12723.6	2432.18	4106.05	2716.43	1363.97	1086.97	570.401	319.303	42559.3
liver_s-4-3	2	82323.9	74927.2	73722.4	100954	44272.5	49280.6	38413.6	47827.7	23242.5	39502.2	23488.7	24948.8	33790.3	15685.4	11977.2	12504.5	7502.54	11198.8	7999.82	5342.8	14829	10378	4848.43	7209.27	4141.53	925.922	1866.23	2607.4	2591.84	2790.91	1018.59	6162.38	4182.24	2061.05	1553.16	2401.7	5207.86	285.76	5377.8	13383.4	2235	4833.14	2005.78	1902.12	1078.38	544.281	266.943	41375
liver_s-5-2	2	106108	93808.1	85777.8	79480.1	67250.6	69827.9	45189.9	29448.1	31289.6	19133.2	18726.9	24222.4	24929.2	12041.8	11620.7	6573.01	8560.89	8191.77	11487.4	10558.3	6427.78	5462	2992.05	4237.15	4039.15	1646.57	2613.91	2871.37	3666.17	823.362	1362.63	2277.65	1623.46	1556.72	583.693	1632.88	6415.06	346.227	6900.71	2636.77	1585.39	1894.64	2388.73	1484.1	619.469	935.519	325.86	39342
liver_s-5-1	2	107054	92726.6	85410	77922.8	67154.6	67090.2	44937.2	29029.1	32508.3	19334.9	22101.2	23679.7	25191.9	12034.9	12480.3	7405.62	9065.06	7699.1	10969.5	4392.94	7153.75	5438.27	3182.64	4089.83	3718.71	1890.84	2518.55	3403.73	1453.86	1265.93	1792.13	2484.86	1475.06	1389.12	674.789	1692.74	6005.25	329.607	6970.99	2306.49	1767.92	2491.21	2380.4	1354.13	875.9	1038.2	460.453	41045.8
liver_s-5-3	2	104627	93270	84857.2	75694.8	65092.1	67488.3	44934.1	31093.9	31532.1	17491	21342.9	23811.9	25485.6	11908.6	12882.6	6436.01	9074.84	7813.3	11087.3	7167.65	6218.15	5170.56	3557.03	3686.83	3831.7	2113.37	2656.78	3175.91	3741.02	1174.07	1800.87	2316.39	1515.56	1860.45	616.838	1766.86	7000.45	369.104	7387.26	2570.13	2695.74	2243.35	1450.17	1436.65	722.368	1117.8	306.385	42412.8
liver_s-6-1	2	104553	85396	86180.2	89878.4	55712.4	50024.3	38518.6	31777.8	30369.2	23084.6	24252.4	10607	29321.6	16263.5	17831.7	10236.6	10069.6	10315.4	13357.1	6632.17	4403.95	3460.72	3270.4	6272.15	4731.37	1051.33	2966.53	2838.33	3951.14	9767.72	1565.9	3325.99	1877.34	2873.15	992.006	1989.01	6766.79	191.524	10129.5	3130.86	2278.62	2888.36	3036.87	2126.27	690.028	617.491	396.057	36713.5
liver_s-6-3	2	103034	86586.1	88306.6	88176.6	53254.4	51426.7	38155.8	30960.2	30702	22308.5	25902.3	10031.8	29675.7	16001.3	18089.3	10026.5	9741.75	8864.06	12577.4	6762.81	4403.27	4124.46	2883.35	5878.73	3448.98	811.812	2839.45	3407.11	3690.51	1844.01	1973.34	2572.12	2074.15	2913.31	1049.53	2094.06	6079.06	204.582	11897	3446.15	2907.79	2760.18	3000.21	1394.84	658.236	606.904	302.065	37724.8
liver_s-6-2	2	106961	85190.3	84656.8	87415.5	54604	51728.1	40438.1	31254	31203.1	23434.8	24406.3	10716.1	29231.3	17319.9	17736.1	10342.1	10281.9	9526.93	12974.2	5480.69	4427.95	3652.4	3306.82	5812.67	3853.04	1074.3	3027.75	3571.62	2249.07	2257.88	1174.33	2738.16	1672.21	2668.26	935.511	2095.96	6888.4	234.457	11052.3	3498.02	2986.23	2512.42	3224.97	2003.52	819.945	560.4	255.017	35966.3
[truncated: 78 more columns]

## Sheet: kidney
		PC(16:0/22:6)	PC(16:0/16:0)	SM(d18:1/24:1)	PC(P-38:5)	SM(d18:1/24:0)	PC(16:0/18:1)	PC(16:0/18:2)	PC(16:0/20:4)	PC(18:0/20:4)+PC(22:4/16:0)	PC(18:0/18:2)	SM(d18:1/16:0)	PC(18:0/18:1)	SM(d18:1/22:0)	PC(18:0/22:6)	SM(805)	PC(16:0/20:3)	PC(18:0/16:0)	PC(20:4/20:4)	SM(d18:2/16:0)	SM(d18:2/24:1)	PC(16:0/20:5)	SM(802)	PC(P-16:0/20:3)	PC(O-16:0/16:0)	PC(O-18:1/16:0)	PC(764)	PC(16:1/22:6)	PC(18:0/0:0)	PC(732)	PC(P-38:6)	SM(d18:1/22:1)	PC(820)	PC(P-16:0/18:1)	SM(819)	PC(16:1/18:2)	SM(d18:2/23:0)	PC(16:0/0:0)	PC(20:5/22:5)	PC(18:1/22:6)	SM(832)	SM(834)	PC(17:0/18:1)	SM(773)	PC(18:0/22:4)	PC(19:0/18:2)	PC(852)	SM(779)	PC(16:0/16:1)
row m/z		807.95	735.928	815.091	794.042	817.107	761.946	759.94	783.921	811.99	787.965	704.955	790.003	789.12	835.979	808.554	785.947	763.845	832.016	702.954	813.049	781.898	803.099	769.936	721.945	747.97	765.941	805.905	525.71	733.543	791.913	787.146	821.962	746.259	820.775	757.891	801.132	497.715	856.001	833.951	833.159	835.11	775.943	775.405	839.993	802.061	853.933	780.501	733.873
row retention time		2.22605	2.50785	3.09583	2.32006	3.54804	2.50273	2.34716	2.28847	2.46008	2.53343	2.32837	2.74504	3.12688	2.38331	2.23554	2.36359	2.75196	2.12355	2.17048	2.77781	2.18882	3.34944	2.40269	2.67646	2.66439	2.18083	2.128	1.50873	2.54071	2.19136	2.80346	2.49155	2.61054	2.31978	2.2098	2.97063	1.24918	2.09028	2.21217	2.93985	3.34061	2.6302	2.97624	2.6662	2.65205	2.0142	2.25529	2.33621
	Class	1	2	3	4	5	6	7	8	9	10	11	12	13	14	15	16	17	18	19	20	21	22	23	24	25	26	27	28	29	30	31	32	33	34	35	36	37	38	39	40	41	42	43	44	45	46	47	48
kidney_c-1-1	0	8.54259e+06	6.20601e+06	5.55281e+06	4.79156e+06	4.45056e+06	3.83538e+06	3.72443e+06	3.18273e+06	3.01921e+06	3.03567e+06	3.15628e+06	2.6008e+06	2.22899e+06	2.31461e+06	2.0266e+06	1.53677e+06	866971	1.34571e+06	1.34127e+06	1.22902e+06	685660	792251	776098	640184	635318	596246	498676	401025	264248	328932	522787	228667	201458	170271	140187	314037	333713	507380	629367	196971	259761	227553	152455	184077	93227	60520.2	107027	155357
kidney_c-2-1	0	5.399e+06	4.44505e+06	7.1006e+06	2.43664e+06	9.40975e+06	2.61494e+06	2.20984e+06	1.87921e+06	2.04054e+06	2.71064e+06	1.72437e+06	2.49216e+06	4.12285e+06	1.79848e+06	5.71019e+06	1.07536e+06	964022	1.7753e+06	1.64769e+06	1.86082e+06	597822	2.00614e+06	591893	918740	1.21795e+06	160381	513860	664950	307983	371392	991635	114681	120260	295927	110872	588183	585138	472200	534725	346864	290163	270816	232986	172548	101228	39387.1	123666	87845
kidney_c-1-2	0	7.91688e+06	5.81185e+06	4.93491e+06	4.66155e+06	4.59627e+06	3.55533e+06	3.50903e+06	3.31608e+06	2.93864e+06	2.86684e+06	3.16372e+06	2.4682e+06	2.19826e+06	2.44451e+06	8.52857e+06	1.59228e+06	1.0003e+06	1.40514e+06	1.30283e+06	1.325e+06	645417	703225	661483	533001	388646	560214	453061	487880	1.66599e+06	336680	599156	199485	86109.7	442352	141460	230907	389832	414185	535687	208078	193067	174443	133170	175041	71261.2	25952.2	66942.4	180479
kidney_c-1-3	0	7.83947e+06	4.74502e+06	5.02329e+06	4.50835e+06	4.23211e+06	3.40347e+06	3.60547e+06	2.8213e+06	2.91122e+06	2.78748e+06	2.85703e+06	2.41853e+06	2.3135e+06	2.22883e+06	8.30068e+06	1.37615e+06	781341	1.31817e+06	1.25015e+06	1.24274e+06	596483	654570	611126	450938	513880	534431	471554	424330	242681	353398	515176	218825	91457.9	396397	174446	318314	388629	322383	570326	193873	190466	178197	127723	160139	62739.9	48322.1	121323	173244
kidney_c-3-3	0	6.30147e+06	4.98601e+06	7.28019e+06	3.95911e+06	5.99889e+06	3.1525e+06	3.14052e+06	2.43818e+06	2.34918e+06	3.12558e+06	2.09603e+06	2.98234e+06	2.80094e+06	2.17225e+06	1.60728e+06	1.43079e+06	915915	1.70502e+06	1.46528e+06	1.84867e+06	632880	721893	726386	833662	1.17605e+06	664804	634345	569320	2.10761e+06	380126	841010	140355	195905	433418	129060	396750	513892	470771	608076	310571	180210	204638	193349	203663	98980.6	53884.1	80810.5	138430
kidney_c-3-1	0	6.49687e+06	5.60738e+06	6.34922e+06	3.45704e+06	6.89985e+06	3.20627e+06	2.99428e+06	2.46131e+06	2.37935e+06	3.10774e+06	2.2209e+06	2.68721e+06	3.10433e+06	2.17011e+06	6.85306e+06	1.42543e+06	1.15873e+06	1.67313e+06	1.59653e+06	1.75313e+06	665370	1.30667e+06	732066	1.07907e+06	1.21583e+06	642228	610028	558879	304933	384787	896957	176512	131915	428242	128610	264239	567678	451194	604048	221225	291100	279474	214300	183715	110127	51309.2	108793	147434
kidney_c-2-3	0	5.43735e+06	3.93587e+06	8.17887e+06	2.64005e+06	7.18076e+06	2.63488e+06	2.20908e+06	1.80521e+06	2.10651e+06	2.74033e+06	1.50893e+06	2.79307e+06	3.8894e+06	1.89178e+06	5.66786e+06	1.04931e+06	1.23237e+06	1.87966e+06	1.64252e+06	2.20455e+06	584674	1.75052e+06	667093	889960	1.28866e+06	495451	590437	695115	1.0503e+06	349103	1.2146e+06	143499	278600	340245	115867	624122	615560	429463	498660	239012	333643	298891	202704	168020	111273	45727.1	88402.3	75935.8
kidney_c-2-2	0	5.39476e+06	4.1856e+06	7.9654e+06	2.63917e+06	8.07075e+06	2.80903e+06	2.31568e+06	1.73284e+06	2.24692e+06	2.8685e+06	1.62746e+06	2.78565e+06	3.7763e+06	1.91537e+06	1.90674e+06	1.12498e+06	700677	2.08021e+06	1.61191e+06	2.20326e+06	591574	1.72623e+06	629155	815995	1.26815e+06	549391	589797	617943	1.36658e+06	327780	1.17373e+06	161328	137486	325780	96351.9	509771	694820	454498	540729	397365	158871	283993	224968	188027	93052.1	65159.7	84176.5	99473.5
kidney_c-3-2	0	6.8054e+06	4.95628e+06	6.78869e+06	3.89548e+06	5.85844e+06	3.38742e+06	3.00362e+06	2.57637e+06	2.3923e+06	3.17015e+06	2.30727e+06	2.98002e+06	3.03439e+06	1.99539e+06	1.48936e+06	1.52697e+06	799438	1.83344e+06	1.56792e+06	1.82e+06	704046	670926	806404	1.05542e+06	1.22458e+06	748419	633956	586286	241015	397675	895468	165674	206504	419179	143649	302250	532408	415004	559806	310272	239828	183521	195754	171485	106905	39217.1	93885.9	155132
kidney_c-5-2	0	5.70098e+06	4.04305e+06	7.31464e+06	4.73092e+06	5.51606e+06	2.79688e+06	910056	1.09151e+06	1.56923e+06	2.13441e+06	877103	2.82472e+06	2.63447e+06	1.56871e+06	5.78029e+06	582171	1.04572e+06	1.00747e+06	1.14666e+06	1.89049e+06	227661	1.35429e+06	1.27901e+06	1.21843e+06	1.67082e+06	1.97328e+06	390963	484546	193230	1.59228e+06	926068	1.93355e+06	153469	814931	55563.4	725846	423284	281854	583730	241259	142490	190123	206249	145931	65167	23161.9	502420	39337.4
kidney_c-4-3	0	6.58634e+06	4.78947e+06	6.76292e+06	3.96576e+06	4.46085e+06	3.12768e+06	3.39027e+06	2.30575e+06	2.35188e+06	2.95811e+06	2.19578e+06	2.85207e+06	2.99376e+06	1.96979e+06	6.99358e+06	1.52528e+06	917259	1.57513e+06	1.37207e+06	1.83175e+06	868513	954927	739985	1.03401e+06	1.25535e+06	553116	668671	581009	233654	421287	889221	184197	202387	489816	202626	228971	614489	225515	584423	115251	142856	200566	161114	163015	93246.1	39845.7	79504	115631
kidney_c-4-2	0	6.36085e+06	4.76978e+06	6.15097e+06	4.14619e+06	5.04619e+06	2.87553e+06	3.43044e+06	2.4408e+06	2.24485e+06	2.91228e+06	1.9795e+06	2.70213e+06	2.73304e+06	1.94032e+06	6.87046e+06	1.41971e+06	821148	1.71015e+06	1.29468e+06	1.798e+06	897863	1.06126e+06	780890	942091	1.25178e+06	556635	585860	513865	232964	440070	841835	163315	195028	415426	179007	433672	571484	233767	578694	177315	132309	146622	170447	158869	68630.6	38428.2	74112.1	149900
kidney_c-4-1	0	6.25292e+06	5.27642e+06	6.12735e+06	2.30164e+06	5.45094e+06	3.15973e+06	3.14321e+06	2.28663e+06	2.16781e+06	3.32083e+06	2.27904e+06	2.5987e+06	3.02549e+06	1.90998e+06	6.71687e+06	1.42344e+06	1.23313e+06	1.92447e+06	1.49147e+06	1.72346e+06	847875	923437	800137	1.06511e+06	1.27032e+06	488221	601875	499489	363806	441256	900490	156070	264941	442061	191642	435704	618540	370701	612537	186179	151008	161078	190515	186223	97574.3	44272.3	94370.5	142833
kidney_c-5-1	0	5.82092e+06	4.82321e+06	7.56549e+06	4.97047e+06	7.27274e+06	3.21249e+06	954640	1.05226e+06	1.64094e+06	2.42364e+06	976899	2.65655e+06	3.49461e+06	1.61967e+06	5.8199e+06	644549	1.14036e+06	69212.8	1.21388e+06	1.99836e+06	245236	1.21224e+06	1.35448e+06	1.36837e+06	1.70322e+06	2.22216e+06	438749	473512	1.40529e+06	1.65918e+06	944456	2.0517e+06	108914	812957	60850.9	657683	407081	217059	672284	315558	177696	164581	259206	168724	70392.2	26403.9	692847	31356.8
kidney_c-6-2	0	6.96772e+06	5.74987e+06	6.08505e+06	4.72368e+06	4.69592e+06	3.41697e+06	2.88695e+06	2.47238e+06	2.34783e+06	2.68443e+06	2.16332e+06	2.59187e+06	2.27965e+06	2.12224e+06	7.33219e+06	1.41028e+06	806335	1.71951e+06	1.53277e+06	1.77986e+06	708433	938885	538886	1.02656e+06	1.27692e+06	802189	634978	506727	262815	423887	742935	183514	70354.8	523303	127577	300239	522856	319276	483116	233236	193967	215966	174752	162662	67547.4	70831.9	101190	128453
kidney_c-6-1	0	7.06591e+06	6.16068e+06	5.95967e+06	4.72202e+06	5.60284e+06	3.33713e+06	2.99734e+06	2.24129e+06	2.27778e+06	2.65952e+06	2.21799e+06	2.50954e+06	2.91329e+06	2.06998e+06	7.51564e+06	1.48822e+06	1.56609e+06	1.45898e+06	1.51845e+06	1.64339e+06	758601	1.10012e+06	530739	1.05744e+06	1.26322e+06	712118	600518	489028	268428	421445	721670	205523	92757.7	129830	130504	290435	548718	274104	455565	159052	195470	217516	159065	161739	52479.2	49768.3	83450.4	132959
kidney_c-6-3	0	6.66381e+06	5.28688e+06	6.29859e+06	4.77296e+06	4.87154e+06	3.34311e+06	2.85196e+06	2.18625e+06	2.13181e+06	2.46572e+06	1.98399e+06	2.60586e+06	2.3972e+06	2.10508e+06	7.05715e+06	1.37865e+06	913400	1.33528e+06	1.55285e+06	1.71533e+06	763617	814968	579205	872634	1.23512e+06	744160	553894	522753	246437	472449	734243	176663	34710.8	467289	125861	293439	480069	393398	495304	223047	171876	128493	149465	153858	77679.7	42014.6	141703	150831
kidney_c-5-3	0	5.54572e+06	3.93726e+06	7.47138e+06	6.98821e+06	5.87041e+06	2.86291e+06	847912	1.00687e+06	1.59447e+06	2.18796e+06	912762	2.65649e+06	3.14653e+06	1.4629e+06	5.61156e+06	617597	868980	1.16418e+06	1.15504e+06	2.01427e+06	212147	1.18682e+06	1.25506e+06	1.34699e+06	1.62208e+06	1.99053e+06	424190	463483	252523	1.53671e+06	359709	1.99142e+06	56626	833065	47517.5	729380	417806	182064	642973	181993	223913	164307	179446	136270	62081.9	22053.7	526623	41555.5
kidney_r-1-2	1	6.33976e+06	5.1785e+06	7.06449e+06	3.11549e+06	5.65696e+06	3.26348e+06	3.15009e+06	1.90377e+06	2.00186e+06	2.59889e+06	2.06619e+06	2.89042e+06	2.38966e+06	1.67587e+06	6.7941e+06	1.7541e+06	900411	1.83839e+06	1.5312e+06	1.88604e+06	890566	547125	616002	856279	1.04023e+06	682166	807314	507255	1.19227e+06	362869	716236	117608	151310	301102	164040	223921	534496	310044	586624	260972	191678	196845	175361	152207	64239.4	75358	84677.4	183012
kidney_r-2-1	1	7.01158e+06	5.78142e+06	6.23416e+06	4.21693e+06	6.41233e+06	3.46086e+06	3.1611e+06	2.42846e+06	2.39663e+06	2.69482e+06	2.64598e+06	2.5855e+06	2.80188e+06	2.04309e+06	2.56396e+06	1.33161e+06	947359	1.49035e+06	1.3321e+06	1.52496e+06	759663	1.14213e+06	554965	747071	763626	835836	601139	381540	252591	369538	635840	123850	198799	316752	128428	436786	508157	378005	451692	200826	211007	211132	155156	159394	91921.1	57645.2	108584	157058
kidney_r-1-3	1	6.6557e+06	5.56605e+06	7.62544e+06	3.43949e+06	6.07474e+06	3.21642e+06	3.3806e+06	2.02151e+06	2.27127e+06	3.07825e+06	2.22936e+06	2.99115e+06	2.58246e+06	1.91047e+06	2.33809e+06	1.62393e+06	1.0022e+06	1.83968e+06	1.51551e+06	1.92631e+06	1.00137e+06	882934	667603	877638	1.06313e+06	727903	872233	493322	303206	358132	733973	116081	172060	292896	196793	331961	631623	345161	586044	214925	197928	162772	160730	152583	82822.1	71217.8	125755	211171
kidney_r-2-3	1	7.12272e+06	5.98467e+06	6.9849e+06	4.07646e+06	6.30923e+06	3.51143e+06	3.15058e+06	2.43208e+06	2.30926e+06	2.83612e+06	2.50331e+06	2.80888e+06	2.77273e+06	2.06051e+06	97756.4	1.38095e+06	1.2387e+06	1.59158e+06	1.29029e+06	1.65332e+06	806789	949931	598327	707857	776210	827537	669966	462914	1.06969e+06	353987	762286	152053	107227	361419	126104	254572	569017	359140	503169	186606	198708	168621	167166	153103	83160.3	71156.3	121421	150044
kidney_r-1-1	1	6.41678e+06	5.47725e+06	7.07051e+06	3.50886e+06	5.57395e+06	3.38153e+06	3.24157e+06	2.12957e+06	2.0857e+06	2.81057e+06	2.13988e+06	2.73545e+06	2.36553e+06	1.73757e+06	6.63633e+06	1.70672e+06	795279	1.65832e+06	1.47864e+06	1.7952e+06	855891	1.00135e+06	616027	1.04936e+06	1.1058e+06	657175	869257	470846	284689	346995	784188	111754	101907	293118	166069	356708	574955	368695	551811	243148	198215	187034	184755	180334	98670.5	84483.8	80451.1	192832
kidney_r-2-2	1	6.93781e+06	5.68093e+06	6.12685e+06	3.68839e+06	6.02507e+06	3.12667e+06	3.08984e+06	2.39241e+06	2.16652e+06	2.61139e+06	2.3338e+06	2.71056e+06	2.81619e+06	1.87279e+06	7.22033e+06	1.33279e+06	802774	1.48711e+06	1.19572e+06	1.55331e+06	760406	880077	552288	774300	685643	816798	643929	375053	1.81464e+06	389939	651131	111288	150132	329410	136144	387443	492925	455210	497879	173583	196157	142570	166379	155314	65131.2	63376.6	104306	162539
kidney_r-4-2	1	6.38751e+06	4.97728e+06	8.18825e+06	1.80571e+06	6.28325e+06	3.30282e+06	2.95347e+06	1.90168e+06	2.13395e+06	3.01779e+06	1.93622e+06	2.91848e+06	2.91035e+06	1.91344e+06	6.2576e+06	1.74188e+06	1.06553e+06	1.7094e+06	286009	2.28562e+06	709802	1.25877e+06	652677	981905	1.67303e+06	814385	769071	605379	263215	463366	936946	135236	73842.1	452717	166561	331927	628696	311319	539834	316850	227314	236007	160510	150695	98726.3	49882.4	103186	137102
kidney_r-4-1	1	5.84822e+06	4.72495e+06	7.38465e+06	3.10989e+06	6.23253e+06	3.19696e+06	2.82871e+06	1.84034e+06	1.89807e+06	2.99651e+06	1.92671e+06	2.70217e+06	3.21528e+06	1.83215e+06	6.01372e+06	1.66003e+06	856330	1.4538e+06	1.64053e+06	1.99323e+06	633331	1.20211e+06	663983	1.04011e+06	1.50449e+06	672445	692763	509508	280833	404655	793524	136742	185001	424219	145750	487900	566135	251118	486386	285245	218154	178152	130081	174217	98921.1	37087.8	97040.8	150028
kidney_r-3-1	1	6.41489e+06	4.46046e+06	7.90365e+06	2.54064e+06	6.89235e+06	3.73915e+06	3.08802e+06	2.15042e+06	2.42316e+06	3.24838e+06	2.2984e+06	3.2798e+06	3.81884e+06	1.705e+06	1.87518e+06	1.72908e+06	826949	2.22011e+06	1.6344e+06	1.97555e+06	768305	1.32374e+06	650388	574450	1.42517e+06	540776	820582	573791	272941	389010	1.0651e+06	116673	149055	479242	165347	469372	577395	430906	683543	240752	189169	88716.1	166535	184598	135089	61813.6	52027.2	187261
kidney_r-3-2	1	5.91253e+06	4.40493e+06	7.71141e+06	2.1432e+06	6.7331e+06	3.50673e+06	2.71265e+06	1.97921e+06	2.26086e+06	3.023e+06	2.13248e+06	3.32396e+06	3.56469e+06	1.79818e+06	6.32601e+06	1.64492e+06	860156	2.47951e+06	1.51685e+06	1.85366e+06	708606	1.06829e+06	632385	610202	1.34564e+06	491435	846186	580868	265315	370391	1.03527e+06	107100	122377	448477	173493	429543	578276	425646	645163	224643	192676	266502	235833	135494	110075	62187.8	70658	149049
kidney_r-3-3	1	5.90878e+06	3.88921e+06	7.77302e+06	1.26418e+06	6.88936e+06	3.43451e+06	2.73812e+06	1.96719e+06	2.35158e+06	3.04021e+06	2.18808e+06	3.21103e+06	3.44087e+06	1.69972e+06	6.19983e+06	1.66876e+06	1.40239e+06	1.90328e+06	1.53902e+06	1.98793e+06	707509	900624	756268	613728	1.37387e+06	517092	824913	610047	1.15765e+06	316244	1.00601e+06	99846.9	36330.2	433351	160443	476861	553302	403197	674726	174199	180998	237014	226335	164481	92304	54393.3	47855	153537
kidney_r-4-3	1	6.4469e+06	4.85708e+06	8.10373e+06	1.499e+06	6.04984e+06	3.38203e+06	3.04939e+06	1.88149e+06	2.18639e+06	2.99025e+06	2.04524e+06	2.9292e+06	3.1225e+06	1.92564e+06	1.98974e+06	1.69411e+06	796147	1.55333e+06	1.92269e+06	2.25921e+06	677947	1.11866e+06	687807	1.0524e+06	1.50655e+06	779179	735873	615738	233074	437347	1.0188e+06	149317	78468.9	465744	136181	591557	597698	344295	550606	317753	247510	221165	185380	171348	101114	41016	88488.7	147576
kidney_r-5-1	1	5.68881e+06	4.37895e+06	6.72359e+06	1.50245e+06	7.24145e+06	3.34693e+06	2.96608e+06	1.86053e+06	2.21696e+06	3.15357e+06	1.96105e+06	2.76574e+06	3.8431e+06	1.63947e+06	6.18179e+06	1.47988e+06	977709	1.87987e+06	1.4062e+06	1.7615e+06	910809	1.28862e+06	712855	762581	1.21421e+06	481761	817256	582810	310703	315802	847243	87085.5	249764	342651	213403	368489	579429	465087	527000	328020	161704	235038	154810	113169	112025	71946.8	73728.4	140241
kidney_r-5-3	1	6.28283e+06	3.9641e+06	8.05314e+06	2.66411e+06	6.49749e+06	3.48501e+06	3.26651e+06	2.09652e+06	2.36372e+06	3.32682e+06	2.12221e+06	3.18147e+06	3.52595e+06	1.70592e+06	1.54655e+06	1.67083e+06	1.05117e+06	2.20477e+06	1.53635e+06	2.0957e+06	1.00075e+06	1.29603e+06	693079	827816	1.19602e+06	477586	877463	639317	1.50338e+06	339662	805611	125207	278809	364621	217010	152858	659758	479538	600140	336614	164293	232295	210971	129550	107512	66758.7	85988.3	134579
kidney_r-6-2	1	5.72648e+06	3.29998e+06	7.58928e+06	4.12215e+06	6.28775e+06	3.83965e+06	2.12128e+06	2.17536e+06	2.20282e+06	2.74708e+06	3.15758e+06	3.04923e+06	3.93526e+06	1.76849e+06	1.99111e+06	1.27048e+06	638701	1.79878e+06	1.61878e+06	2.03133e+06	385732	1.44366e+06	831613	519257	1.12238e+06	661251	313904	501414	403759	504100	1.2316e+06	326730	365332	677489	82859.5	420384	387285	452151	651027	361420	218316	184620	230773	159413	87164.9	25210.6	143414	93304.3
kidney_r-5-2	1	5.82059e+06	4.10759e+06	7.38747e+06	2.40615e+06	6.22888e+06	3.22907e+06	2.92446e+06	1.98642e+06	2.31942e+06	3.2422e+06	1.99532e+06	2.9598e+06	3.57464e+06	1.54068e+06	5.93368e+06	1.48674e+06	790997	2.02801e+06	1.36987e+06	2.02408e+06	881264	1.18618e+06	710938	700576	1.28135e+06	481283	868138	531132	264927	367888	1.01163e+06	105415	98059.1	369426	224248	185546	608346	312960	542906	321758	186880	231248	160773	142813	87688.5	48011.6	88152.1	145990
kidney_r-6-3	1	5.35286e+06	3.17897e+06	7.49346e+06	3.71117e+06	6.40716e+06	3.72499e+06	1.91363e+06	1.89422e+06	2.20053e+06	2.68505e+06	2.94948e+06	2.89843e+06	3.62383e+06	1.82461e+06	5.75611e+06	1.08789e+06	683477	1.80133e+06	1.54593e+06	1.92094e+06	378829	1.09458e+06	792650	494292	1.02327e+06	237141	261512	415334	848047	463331	1.14382e+06	297391	324089	645841	92407.5	519895	328459	425730	622634	334895	236933	198358	156064	110962	86701.4	25575.8	84480.6	85850.8
kidney_s-1-1	2	6.38703e+06	4.4296e+06	7.29106e+06	1.81269e+06	7.48865e+06	3.34929e+06	2.86998e+06	2.19951e+06	2.5357e+06	3.28712e+06	1.69766e+06	3.139e+06	3.99702e+06	1.95706e+06	831842	1.37027e+06	1.33924e+06	1.86484e+06	1.41556e+06	1.98791e+06	537844	1.67613e+06	883225	861071	1.51777e+06	698427	641684	688002	190318	408775	1.00939e+06	177708	170374	454591	152626	301236	627694	545963	606484	290488	256749	279837	145352	159258	116760	52076.6	96934.3	109770
kidney_r-6-1	1	5.59218e+06	3.23857e+06	7.56452e+06	1.91935e+06	6.75249e+06	3.90905e+06	2.09809e+06	2.04687e+06	2.25231e+06	2.92589e+06	2.89553e+06	2.96948e+06	3.45418e+06	1.90926e+06	6.02349e+06	1.18901e+06	685988	2.04334e+06	1.56535e+06	2.01417e+06	370042	1.3594e+06	900707	538455	1.02281e+06	661722	273803	477225	305811	489533	1.213e+06	304014	352062	648360	96665	519869	375812	359724	623947	339927	295679	289718	225887	176634	95439.3	35062.3	99031.9	89620.7
kidney_s-1-3	2	6.24541e+06	3.88949e+06	7.22811e+06	3.37837e+06	5.95596e+06	3.22243e+06	2.86682e+06	2.09981e+06	2.35065e+06	3.10135e+06	1.68676e+06	3.15595e+06	3.59495e+06	1.80791e+06	6.38642e+06	1.32932e+06	718620	1.98972e+06	1.45176e+06	1.99697e+06	622915	1.2363e+06	902692	760172	1.18887e+06	746993	687303	634054	329126	438325	1.05221e+06	160207	118084	381589	169408	403259	648879	355595	554904	204967	236617	247655	138516	96405.8	98916.4	35362.7	88016.6	124300
kidney_s-2-1	2	5.77618e+06	3.8749e+06	8.0339e+06	1.65983e+06	8.42925e+06	3.40884e+06	2.74845e+06	1.96749e+06	2.36501e+06	3.19543e+06	1.93131e+06	2.89137e+06	4.14733e+06	1.76439e+06	1.40526e+06	1.2609e+06	1.12028e+06	2.04989e+06	1.336e+06	2.27861e+06	724777	1.8489e+06	835119	685239	1.24059e+06	647973	627486	39484	323586	359311	1.1512e+06	244104	283113	411839	191435	615434	572974	371334	538189	238537	301704	289526	181858	236310	103813	62010.5	75065.1	105511
kidney_s-1-2	2	6.05295e+06	3.84582e+06	7.54233e+06	1.61358e+06	6.30913e+06	3.37771e+06	2.69842e+06	2.16217e+06	2.33665e+06	3.20069e+06	1.72663e+06	3.06768e+06	3.5311e+06	1.9368e+06	6.20929e+06	1.35496e+06	1.13153e+06	2.18281e+06	1.52387e+06	2.07211e+06	578710	1.36981e+06	934047	839804	1.32113e+06	750439	625041	705945	241012	446800	1.03223e+06	160564	88459.7	391311	163498	546510	662988	485999	671350	297216	211946	211556	110019	185114	98241.9	55863.6	173449	108231
kidney_s-3-1	2	4.60698e+06	2.33059e+06	7.69869e+06	5.44724e+06	8.66375e+06	2.54443e+06	980464	1.05888e+06	1.62053e+06	2.66035e+06	724051	2.70323e+06	3.94908e+06	1.54724e+06	4.72822e+06	627074	1.04019e+06	1.24486e+06	822159	1.79471e+06	227277	2.2215e+06	1.14951e+06	858064	1.03281e+06	1.79603e+06	245006	595402	937911	1.24567e+06	938155	1.99649e+06	120125	580480	39128	767793	464329	405094	674587	198899	151946	265393	98342.1	193959	99138.7	35878	702477	19609.5
kidney_s-4-1	2	6.00887e+06	4.71071e+06	6.51138e+06	3.86462e+06	6.00492e+06	3.56466e+06	3.18745e+06	2.16895e+06	2.2063e+06	2.82151e+06	1.91843e+06	2.68368e+06	3.23563e+06	1.56764e+06	6.3851e+06	1.41434e+06	698718	1.4464e+06	1.23741e+06	1.72798e+06	789268	1.29678e+06	605601	974197	1.27708e+06	569114	629768	490154	282304	390531	933697	156394	193846	347106	178501	514860	615938	248190	476927	227060	192791	280039	204938	188496	91639	32982.8	94498.3	187109
kidney_s-2-2	2	5.61453e+06	3.54692e+06	8.56317e+06	3.16067e+06	7.89815e+06	3.16329e+06	2.70209e+06	2.04866e+06	2.39339e+06	3.07113e+06	1.76204e+06	3.10726e+06	3.43037e+06	1.91042e+06	5.80461e+06	1.14994e+06	1.10966e+06	2.12234e+06	1.48386e+06	2.32997e+06	706969	1.63469e+06	752709	623906	1.16456e+06	604979	685492	678671	271416	426265	1.17817e+06	264705	269727	440958	168406	764090	563621	381294	494990	295003	180544	248004	284293	157665	108359	70057.6	118169	101224
kidney_s-3-2	2	4.60595e+06	1.90731e+06	8.23878e+06	5.80375e+06	7.62722e+06	2.5448e+06	1.00729e+06	1.06034e+06	1.60873e+06	2.83312e+06	719474	2.81667e+06	3.35806e+06	1.49628e+06	4.51669e+06	555313	731855	1.62386e+06	854888	2.03797e+06	246409	1.92787e+06	1.15434e+06	861958	1.06563e+06	1.85434e+06	294122	542211	252683	1.38467e+06	1.02322e+06	2.16407e+06	160928	628471	44766.7	858240	470700	443505	687199	286121	144849	203012	296153	172281	99426.5	45302.7	497968	25595.5
kidney_s-2-3	2	5.70071e+06	3.5337e+06	8.53035e+06	2.82087e+06	7.95733e+06	3.25284e+06	2.64491e+06	1.95119e+06	2.1701e+06	2.97071e+06	1.81144e+06	3.03952e+06	3.48634e+06	1.91806e+06	5.90611e+06	1.13057e+06	1.09316e+06	2.02205e+06	1.30407e+06	2.15333e+06	703154	1.63383e+06	728527	693588	1.13698e+06	597164	517911	682353	321370	374887	1.33121e+06	229555	160761	394745	154051	712226	504101	452801	539083	281293	256204	246050	266466	194215	109334	63537.2	124389	91439.3
kidney_s-3-3	2	4.6693e+06	2.33033e+06	8.81818e+06	3.19285e+06	7.80801e+06	2.77688e+06	1.01568e+06	1.12539e+06	1.64218e+06	2.6701e+06	653741	2.98862e+06	3.44299e+06	1.54245e+06	4.85618e+06	642574	748803	135256	842416	2.07338e+06	216884	1.92411e+06	1.22623e+06	786748	991610	1.97869e+06	288354	642467	293573	1.43225e+06	1.11091e+06	2.05361e+06	256873	611896	42940.2	924092	512592	490182	692497	346439	203943	266367	199117	176211	99430.4	36810.9	622710	21930.2
kidney_s-4-3	2	5.90623e+06	4.44514e+06	6.77405e+06	3.75701e+06	5.87377e+06	3.47018e+06	2.99673e+06	2.1233e+06	2.10722e+06	2.71278e+06	2.06553e+06	2.92234e+06	3.24716e+06	1.69525e+06	6.4002e+06	1.41885e+06	822991	1.52691e+06	1.2371e+06	1.8511e+06	846579	899621	581431	962094	1.19334e+06	630529	710158	533615	266049	444756	813051	183817	70023.1	410695	160040	363380	650881	246869	502953	248578	180453	240003	209629	157654	78863.8	31352.8	110690	194285
kidney_s-5-1	2	7.23155e+06	5.60663e+06	6.62466e+06	5.59052e+06	5.77794e+06	3.47152e+06	2.93674e+06	2.29699e+06	2.38254e+06	3.07548e+06	2.36457e+06	2.5962e+06	3.65495e+06	2.29535e+06	2.61021e+06	1.22829e+06	919150	1.69505e+06	1.61719e+06	1.67219e+06	524576	1.28246e+06	715720	1.2117e+06	1.31525e+06	914127	391266	522762	327176	519380	1.02526e+06	309093	230763	547341	91410.3	459340	516933	392712	533359	188455	166881	207212	185704	177930	87334.6	42357.8	132575	90205.9
kidney_s-5-3	2	6.51307e+06	4.85388e+06	5.72683e+06	5.2701e+06	4.9261e+06	3.17504e+06	2.65115e+06	2.07303e+06	2.09969e+06	2.92301e+06	2.12179e+06	2.4685e+06	2.92011e+06	2.10435e+06	6.68087e+06	1.23766e+06	753437	1.28709e+06	1.46556e+06	1.61165e+06	490017	1.06665e+06	613813	1.12954e+06	1.19842e+06	945989	357183	474576	271187	435878	993787	316748	94234	132581	87816.1	505533	504313	365622	482641	172403	160262	193125	173285	172228	80030	25413.1	121302	80074.8
kidney_s-5-2	2	6.89486e+06	5.08105e+06	6.48659e+06	5.24966e+06	5.32149e+06	3.47778e+06	2.79585e+06	2.24088e+06	2.15088e+06	2.93464e+06	2.12809e+06	2.5111e+06	3.19824e+06	2.12966e+06	7.17234e+06	1.08163e+06	844763	1.32747e+06	1.44049e+06	1.70346e+06	540118	1.21745e+06	664643	1.09582e+06	1.2581e+06	1.00665e+06	379006	552353	374501	527899	907198	338650	142128	461759	80672.3	511330	451237	258408	461389	181698	154156	160351	196188	178790	89792.2	21028.2	123539	88933.2
kidney_s-4-2	2	6.45538e+06	4.55649e+06	7.0332e+06	3.87441e+06	5.75026e+06	3.62348e+06	3.10408e+06	2.02308e+06	2.14635e+06	2.77536e+06	2.07103e+06	2.866e+06	3.48284e+06	1.76674e+06	6.84031e+06	1.39803e+06	1.32386e+06	1.34144e+06	1.29133e+06	1.73503e+06	795149	1.27422e+06	640739	1.01677e+06	1.24521e+06	603555	661899	546812	260215	425710	761851	172914	104712	393339	152389	450618	593703	240913	507328	203402	225670	207913	106464	160526	84851.4	31692.9	127773	161922
kidney_s-6-2	2	5.24238e+06	2.68784e+06	7.85419e+06	3.26521e+06	6.97847e+06	3.34811e+06	2.09304e+06	1.87148e+06	2.42392e+06	3.10182e+06	1.73048e+06	3.19056e+06	4.18722e+06	1.69768e+06	5.34886e+06	985089	775731	1.81329e+06	1.33202e+06	1.95134e+06	553327	1.80151e+06	888336	590493	1.08715e+06	562096	467868	542836	408776	445509	1.13446e+06	321575	201645	85417.9	126024	577322	565334	650535	569833	304304	239647	319585	205413	204733	115103	39923.9	68611.3	55116.9
kidney_s-6-1	2	5.47972e+06	2.70497e+06	7.16709e+06	3.26899e+06	7.79539e+06	3.59668e+06	2.11243e+06	1.93495e+06	2.48412e+06	3.11003e+06	1.89773e+06	3.18279e+06	4.07846e+06	1.65535e+06	5.45225e+06	881430	972917	69569.2	1.24658e+06	1.84321e+06	539817	1.87559e+06	1.20077e+06	631102	1.04289e+06	530999	390353	582464	454684	454885	1.24236e+06	301986	143273	512482	116469	601997	587810	469664	608155	348358	292856	316463	235350	271701	114295	60109.8	90801.6	66525.8
kidney_s-6-3	2	5.36265e+06	2.58354e+06	7.54944e+06	3.46051e+06	8.0674e+06	3.65256e+06	2.13673e+06	1.99658e+06	2.39082e+06	3.18996e+06	1.9192e+06	3.37902e+06	4.21016e+06	1.80561e+06	5.6341e+06	1.06123e+06	686233	1.84739e+06	1.11168e+06	2.05306e+06	553807	1.89871e+06	921566	503360	1.05027e+06	596517	436314	599569	420330	444708	1.19554e+06	344360	324351	571430	111897	503843	567888	434267	614158	370100	171792	321488	264066	221281	103816	36507.5	154209	78934.5
[truncated: 82 more columns]

## Sheet: Serum
		PC(16:0/0:0)	PC(18:2/0:0)	PC(18:1/0:0)	PC(18:0/0:0)	SM(700)	SM(702)	PC(16:0/16:1)	PC(16:0/16:0)	PC(33:2)	PC(O-16:0/18:2)	PC(16:0/17:1)	PC(O-18:1/16:0)	PC(16:1/18:2)	PC(16:0/18:2)	PC(16:0/18:1)	PC(34:0)	PC(P-16:1/20:3)	PC(P-16:0/20:3)	PC(35:3)	PC(17:0/18:2)	PC(17/0:18/1)	PC(16:0/20:5)	PC(16:0/20:4)	PC(16:0/20:3)	PC(18:0/18:2)	SM(786)-1	SM(786)-2	PC(18:0/18:1)	PC(P-20:5/18:0)	SM(794)	PC(37:4)	PC(19:0/18:2)	SM(800)	PC(16:1/22:6)	PC(16:0/22:6)	PC(18:1/20:4)	PC(18:0/20:4)	SM(810)	PC(18:0/20:3)	SM(812)	PC(18:0/20:2)+PC(20:2/18:0)	SM(814)	PC(38:1)	PC(38:0)	PC(22:6/17:0)	PC(20:4/20:4)	PC(18:1/22:6)	PC(18:0/22:6)
row m/z		496.691	520.689	522.704	524.695	701.87	703.86	732.864	734.813	744.892	744.92	746.957	746.96	756.794	758.807	760.829	762.815	766.952	768.886	770.917	772.804	774.862	780.769	782.792	784.944	786.841	787.511	787.976	788.839	792.915	795.061	796.64	800.889	802.141	804.878	806.83	809.045	810.829	811.953	812.837	813.921	814.863	816.065	816.904	819.138	820.04	830.884	832.829	834.814
row retention time		1.31069	1.16879	1.36169	1.57732	2.25068	2.43643	2.42757	2.66042	2.35538	2.6033	2.53642	2.85131	2.28275	2.45493	2.65942	2.9705	2.48057	2.5207	2.36005	2.55913	2.80585	2.2622	2.38733	2.45279	2.68577	2.95539	3.4648	2.96595	2.42525	2.51579	2.49879	2.83391	3.89216	2.17956	2.36166	2.34924	2.60339	2.99393	2.73815	3.41614	2.97833	4.04152	2.44698	2.65318	2.54002	2.18832	2.31705	2.5016
	Class	1	2	3	4	5	6	7	8	9	10	11	12	13	14	15	16	17	18	19	20	21	22	23	24	25	26	27	28	29	30	31	32	33	34	35	36	37	38	39	40	41	42	43	44	45	46	47	48
Ctrl-1-1	0	511299	380192	109605	495739	149945	544475	83087.1	740725	85933	83204	64558.9	141767	225144	1.30797e+07	4.48367e+06	203306	31802.9	154853	28344.8	381979	113380	759051	6.48725e+06	2.55837e+06	9.66686e+06	1.77649e+06	434290	1.28268e+06	81587	230562	205859	220397	3232.79	26529.8	220680	6.53061e+06	3.18544e+06	251109	845313	533002	272516	323557	168872	94177.5	467269	101389	337551	2.61685e+06
Ctrl-1-2	0	431437	343995	81461.2	346910	115653	453815	129608	655138	101393	93980.6	40600.6	119433	148510	1.20752e+07	3.94368e+06	204054	39525.9	148999	17903.8	383223	132586	546974	5.94724e+06	6.44601e+06	8.24439e+06	1.48046e+06	349087	1.16458e+06	84343.8	178891	227978	223154	10947.7	42697.4	216446	5.45002e+06	3.01764e+06	248030	777932	398732	293232	333175	136733	80978.5	420034	74113.6	415482	2.38399e+06
Ctrl-1-3	0	452034	350431	135732	384517	122452	506698	107155	734964	90924.5	54452.5	41463.4	118793	170627	1.20502e+07	4.26471e+06	253190	33140	111166	24070.6	409004	136293	676395	4.89934e+06	7.15693e+06	9.48282e+06	1.6875e+06	219402	1.2106e+06	140753	152238	188150	197615	20098.9	46803.4	194782	6.39926e+06	3.05375e+06	223252	1.02461e+06	274583	277554	269417	221178	70483.7	409699	71051.5	476047	2.42467e+06
Ctrl-2-1	0	715682	255376	91695.5	474205	120507	830557	18054.7	460010	32230.1	91310.9	2506.77	135174	130827	1.55229e+07	6.36104e+06	51376.7	40325.2	187152	0	488050	56393.9	964328	5.85673e+06	4.23632e+06	1.27096e+07	3.79126e+06	277230	1.63862e+06	190724	202200	117591	326069	170490	32292.3	188911	8.43781e+06	3.78484e+06	208943	1.14754e+06	1.03836e+06	208122	169409	259700	42264.9	522030	91082.8	466305	2.74294e+06
Ctrl-2-2	0	583062	390688	102986	502335	166686	762483	64696.8	343728	77602.4	120754	3607.82	167610	129645	1.50997e+07	6.75157e+06	150582	96169	159123	1549.01	558143	132941	876677	6.6048e+06	3.67287e+06	1.21336e+07	3.17331e+06	237757	1.98815e+06	142622	161932	169311	353003	61013.9	28922.5	1.14279e+06	303259	3.51408e+06	319098	1.13757e+06	1.13627e+06	177136	229477	290380	27131.8	93400.6	99324.2	602627	3.01075e+06
Ctrl-2-3	0	542285	376146	85865.6	456461	155319	715642	74218.6	369399	83405.1	111020	9103.91	107450	97294.1	1.4334e+07	5.84208e+06	124298	72349.4	134029	3924.55	437941	129198	832647	5.21496e+06	2.78001e+06	1.15655e+07	2.78049e+06	189752	1.79655e+06	184189	147298	233306	355518	56441	25375.2	871928	7.63918e+06	3.47116e+06	271533	1.13441e+06	889732	257219	179694	249392	51751.2	166920	69832.3	491162	2.65814e+06
Ctrl-3-1	0	476908	383280	154735	329806	140393	446517	125755	189400	87960.8	92531.8	30429.5	125173	153582	1.28158e+07	6.72955e+06	120791	38978.9	153031	11397.7	365705	174916	745966	6.30992e+06	3.24289e+06	9.14905e+06	2.2213e+06	362129	1.69852e+06	114629	197947	179709	231012	22691	45648.6	509740	6.80779e+06	3.29904e+06	137883	1.14856e+06	1.03785e+06	305887	284777	204261	48635.9	497301	82907.4	351824	2.05245e+06
Ctrl-3-2	0	503411	214254	151655	485842	152465	453638	72791.3	184868	106188	93697.5	51932.1	157484	281247	197369	7.37652e+06	138794	35926.2	179525	36521.3	456810	209751	830131	5.31716e+06	8.71863e+06	1.0103e+07	2.14411e+06	334727	1.71852e+06	94731.9	193537	91461	218254	14317.8	53403.3	399776	7.24498e+06	3.19478e+06	127753	1.46885e+06	999435	139850	336559	251412	88724.2	520048	125169	406096	2.52434e+06
Ctrl-3-3	0	529747	323017	139668	346549	134797	485495	119304	188499	68295.3	104835	83270.7	121624	287065	1.05887e+07	5.78951e+06	135002	11013.4	148356	24388.8	355631	156791	733420	6.01293e+06	363762	8.02426e+06	1.70463e+06	307995	1.40495e+06	93057	133338	157708	221723	10986.2	48859.3	202053	6.44386e+06	2.82329e+06	196785	1.12647e+06	99105.1	103548	290571	196281	81027.4	386871	73356.8	466001	1.96571e+06
Ctrl-4-1	0	546268	382475	152657	397707	132119	419510	202013	197194	83232.7	98202.7	110127	157716	634084	1.07751e+07	6.55996e+06	81355.6	5536.57	168338	22872.7	360018	126370	1.04488e+06	4.64612e+06	3.15691e+06	7.56904e+06	182749	302380	1.9158e+06	77870	84051.2	141135	292829	10025.3	97619.7	217291	6.75911e+06	2.58956e+06	281633	1.08017e+06	1.18103e+06	283819	244002	149567	105650	390047	92497.7	520706	1.89303e+06
Ctrl-4-2	0	807447	293251	250300	441059	162763	567863	359439	253976	133881	112853	125919	172407	692623	1.415e+07	8.62815e+06	199755	21731.5	152291	20945.4	481606	141609	1.18546e+06	8.08518e+06	4.39651e+06	9.76813e+06	141118	227194	2.47591e+06	133820	129766	189961	337430	4400.64	144459	313937	351790	4.08897e+06	111880	1.3872e+06	1.60627e+06	484013	343995	189147	125257	487605	122894	551176	2.82055e+06
Ctrl-4-3	0	560861	147354	148632	308289	84111.4	492745	243545	215477	72771.5	68567.4	81809.4	121325	621730	1.0678e+07	6.35318e+06	139605	9011.98	162188	28751.1	281040	100029	940220	6.19503e+06	7.03304e+06	7.40507e+06	117136	148114	1.85695e+06	36580.6	101420	126608	296055	4727	82379.3	133523	248770	2.31441e+06	270449	1.02535e+06	1.0472e+06	364612	247869	138511	82404.5	373695	83983.8	483035	2.19586e+06
Ctrl-5-1	0	441997	265848	137844	391396	160925	374891	91584.7	149094	100229	91019.4	67762.3	122393	136636	1.04314e+07	5.2123e+06	164468	18716.6	138986	20685.4	287685	133754	754702	5.5873e+06	3.03145e+06	9.03444e+06	3.15778e+06	325539	2.85941e+06	140990	114241	112764	290166	3625.42	41882.3	144336	4.60331e+06	2.25175e+06	171311	1.08508e+06	575090	330603	243995	98117.6	105886	378649	38222.7	354686	1.70239e+06
Ctrl-5-2	0	436304	271103	158894	290276	101371	361946	101968	166518	97114.9	100318	55038.5	174472	192475	1.03179e+07	5.34885e+06	170273	26664.4	144273	18201.3	296819	126075	744248	3.51969e+06	6.0169e+06	8.95091e+06	3.42676e+06	301766	2.99762e+06	102400	73219.8	99148.7	339956	5530.88	36137.4	151816	4.36168e+06	2.11228e+06	207892	1.02106e+06	569549	324792	241613	151671	95198.6	379545	52935.9	331135	1.82274e+06
Ctrl-5-3	0	431956	351071	105014	365287	99628.1	376037	106101	159835	95414.3	102565	63071.9	80025.8	107460	9.88252e+06	5.36179e+06	168740	10097.9	123517	20569.7	348321	128548	828704	5.29003e+06	3.35666e+06	9.07866e+06	3.51804e+06	300111	3.15335e+06	119037	105971	112249	314054	9531.72	37417	154296	4.5832e+06	2.15121e+06	181958	1.00527e+06	557119	334952	260261	164817	96566.1	383205	67183.2	348252	1.74709e+06
Ctrl-6-1	0	466917	156797	160622	371628	91870.3	331284	187600	216331	59714.9	81218.6	69160.9	90637.9	333265	9.58706e+06	6.64495e+06	113172	8254.5	77674.4	11748.6	87256.1	149000	1.25159e+06	4.55423e+06	7.55146e+06	6.78239e+06	1.95189e+06	256570	1.65903e+06	46949.8	70052	119414	137944	7910.45	80008.5	150529	123462	2.92966e+06	186390	117300	896937	278735	171458	178682	91186.4	348917	78455.2	427519	2.05079e+06
Ctrl-6-2	0	532499	340339	133119	367746	91274.6	292265	185021	153022	66716.2	90429.2	91205.5	145860	454818	9.38262e+06	6.55007e+06	97349.4	10491.3	102813	22705.5	112712	141933	1.09384e+06	5.29079e+06	4.42851e+06	6.91656e+06	2.37323e+06	341984	2.0939e+06	47604.2	82324.6	119286	236396	6962.14	68420.8	266190	1.81025e+06	3.24207e+06	125217	1.60964e+06	926350	152267	185978	150106	102921	407757	98960	489741	2.275e+06
Ctrl-6-3	0	570282	208149	192204	433882	97792.2	438751	236298	224143	83548.6	93701.4	108461	165796	175100	550702	7.87324e+06	174435	11472.8	97901.6	34547.6	302463	118317	1.29781e+06	5.54874e+06	265974	8.12637e+06	2.65488e+06	175696	2.28267e+06	61262.4	107369	112130	297867	8674.14	119295	427755	1.91655e+06	3.48401e+06	159499	1.881e+06	1.13304e+06	302755	100023	162068	115720	449018	120134	620904	2.81193e+06
Repeated dose-1-1	1	552926	331655	165949	336918	103520	270909	420565	136475	140389	64664.2	137942	79734.9	657554	1.12614e+07	7.0889e+06	111122	9437.16	137746	25524.3	312541	115292	1.6355e+06	5.68647e+06	7.44044e+06	8.46111e+06	2.36244e+06	176298	1.97035e+06	70024.9	83453.4	89166.9	207959	7708.52	93321	183540	6.03403e+06	2.15711e+06	78866.8	123380	515037	269302	178045	194543	124293	330131	77911	288355	1.56364e+06
Repeated dose-1-2	1	585147	309017	240595	343373	78514.6	265594	432073	210813	116283	84397.7	137771	64107.4	727279	1.19947e+07	7.6586e+06	138343	8113.32	91423.1	24305.2	411843	168510	1.91715e+06	5.98703e+06	373863	9.49305e+06	2.64465e+06	213423	2.27449e+06	48039.9	80250.3	111668	142025	21128.2	109982	178519	357513	2.78874e+06	216773	1.17762e+06	672483	268156	201382	288983	109724	405351	71714.4	394845	1.88224e+06
Repeated dose-1-3	1	583073	389185	209484	428605	122282	186523	510422	173849	77461.7	79195.2	143473	71160.7	656630	1.1991e+07	7.66458e+06	130917	8027.31	118280	43658	386677	127953	1.94795e+06	5.81446e+06	3.96205e+06	9.97249e+06	2.46303e+06	184206	2.11993e+06	62098.2	106244	124683	117020	7856.15	96560.6	209817	116637	2.01778e+06	188925	1.16569e+06	556114	125836	213429	205401	171087	460111	75980.5	447503	1.87263e+06
Repeated dose-2-1	1	514503	356147	94861.9	322819	98278.9	418673	129580	269702	96941.7	103093	9906.98	110438	546870	1.11681e+07	4.8906e+06	114768	27746.5	125890	15005.6	461137	123142	1.29069e+06	6.45615e+06	3.65564e+06	8.65359e+06	2.45496e+06	131287	1.726e+06	102085	111044	124291	77321.2	42801.6	77288.4	671907	6.70082e+06	2.95772e+06	139295	1.10374e+06	879514	108961	141844	163331	28745.1	45776.6	94945.8	574656	1.98898e+06
Repeated dose-2-2	1	670215	456977	106314	332305	131539	450155	166691	316202	111632	161732	35356.8	153321	533248	1.29878e+07	5.24599e+06	114979	34724.8	178743	25595.9	432707	124460	1.49271e+06	6.93844e+06	3.93313e+06	9.82367e+06	2.68428e+06	161146	1.97382e+06	132892	125201	182294	344956	35500	71493.7	719846	93537.9	3.15386e+06	187222	1.27597e+06	553609	326639	282820	220364	30396.6	480948	105939	557879	2.0667e+06
Repeated dose-2-3	1	540337	386493	133116	315810	80459.9	411511	157518	319982	150822	102477	34515.6	85691.7	511933	1.25914e+07	5.442e+06	85225.6	36715.8	156712	24390.7	506786	85607.7	1.33131e+06	5.20566e+06	3.29942e+06	9.33477e+06	2.3623e+06	249726	1.67221e+06	149961	151492	188715	356522	31267	62274.9	382998	6.86345e+06	3.09059e+06	204336	1.1863e+06	821420	182930	309413	228335	49539.8	444917	109698	600732	1.95301e+06
Repeated dose-3-1	1	470418	216647	171146	331937	151225	438687	136960	227458	142021	88265.3	87127.8	135277	721085	1.17832e+07	5.90696e+06	122080	8632.4	103638	47519	583149	208385	1.24831e+06	6.33962e+06	3.83342e+06	1.0175e+07	3.03469e+06	300660	2.60547e+06	74494.1	95942	154882	423691	7296.32	76431.9	125596	5.6359e+06	2.42124e+06	192664	869277	860735	336081	218120	171587	95340.2	430649	134745	536141	1.75523e+06
Repeated dose-3-2	1	335415	303758	124503	284338	135164	387869	140017	151470	178766	66371.1	99493.2	128580	396323	1.0332e+07	5.57022e+06	99753.1	11776.4	79120.5	32169.3	537408	82970.6	1.23028e+06	4.8607e+06	3.27697e+06	9.1965e+06	2.54037e+06	133818	2.26162e+06	57519	94834.9	148413	203476	5823.07	89059.4	133899	4.79195e+06	2.79144e+06	134669	762947	818394	131400	206841	143424	85431.5	355455	86835.1	447717	1.46917e+06
Repeated dose-3-3	1	369114	361932	192720	287091	111414	345793	192987	197397	107743	90896.1	89926	131680	590051	1.04228e+07	5.53753e+06	129818	10730.4	143620	31656.4	518166	96821.7	1.16776e+06	3.57872e+06	3.39236e+06	9.30689e+06	2.70305e+06	148296	106456	44005.3	78564	102131	333783	7549.46	80365	133083	5.02499e+06	2.28428e+06	158520	781080	774785	222014	256049	133752	116642	389563	113226	508447	1.49241e+06
Repeated dose-4-1	1	424731	135545	157649	301212	109055	329419	117740	182651	104420	61185.2	85612.8	127346	511056	9.1263e+06	6.02258e+06	78820.6	9820.28	115587	33145.3	432208	155336	925409	4.98028e+06	7.47963e+06	7.27262e+06	2.47292e+06	239899	2.18756e+06	78119.7	84708.6	174409	277773	7262.09	89552.1	208804	115878	2.62565e+06	227555	1.46421e+06	1.13667e+06	336754	166333	119604	91966.6	372577	90340.1	470935	1.85779e+06
Repeated dose-4-2	1	486687	132156	193436	337789	156295	348328	149290	195697	110686	79848.1	99616.6	188731	569526	1.00073e+07	6.86129e+06	89890.5	7233.5	112975	39504.6	541656	139107	971525	6.40387e+06	4.77119e+06	7.588e+06	2.76893e+06	127104	2.49716e+06	95873.1	160246	190120	259980	9614.84	59387.1	230773	6.44653e+06	3.97191e+06	264300	1.72154e+06	1.1016e+06	193831	168804	123063	101126	150842	91170.3	592559	1.98657e+06
Repeated dose-4-3	1	537651	426969	196890	333573	155507	383073	209795	246356	103183	102116	102807	88335.9	524135	1.08094e+07	6.81805e+06	122783	13107.1	124707	59704.2	517729	151153	1.09042e+06	6.27989e+06	4.49734e+06	8.4842e+06	2.74399e+06	273074	2.38652e+06	101439	101381	155192	289014	3474.09	81189	202214	1.42448e+06	4.14697e+06	286590	1.76636e+06	1.3534e+06	286630	202706	212265	98029.5	442063	122849	558309	2.1693e+06
Repeated dose-5-1	1	474038	238318	143927	379164	117565	330029	229975	203272	118392	150754	87063.4	155551	550939	1.26974e+07	6.18954e+06	136463	21370.2	96275.4	48580.4	441240	143413	1.33521e+06	5.88209e+06	3.49762e+06	1.04844e+07	2.28929e+06	289021	1.8928e+06	82249	147482	149916	308304	3610.07	58273.8	186689	5.03018e+06	2.07552e+06	266743	937599	143951	177775	209216	203671	73617.4	376234	92629.2	350450	1.35212e+06
Repeated dose-5-2	1	512949	408831	162877	364239	121882	316181	217250	255239	97613.6	130083	74812.5	108068	517531	1.17606e+07	5.222e+06	176062	24593.2	125680	36986.1	452054	165170	1.34884e+06	5.20877e+06	6.48647e+06	9.33186e+06	2.11183e+06	224830	1.66014e+06	73397.9	83991.1	163933	252989	4724.93	35224.1	124352	4.57014e+06	1.68643e+06	165269	743118	509328	147208	167791	208382	94908.6	327741	53267.4	301367	1.20024e+06
Repeated dose-5-3	1	581995	297054	144389	331954	115202	317336	300975	346088	134695	125380	94794.8	177957	568622	1.26233e+07	5.6952e+06	119630	18345.1	146961	40578.4	474670	127360	1.42396e+06	6.15985e+06	3.01547e+06	1.10366e+07	2.09474e+06	249112	1.77207e+06	101464	159710	162724	215103	8024.14	54019.4	113768	4.97894e+06	1.83606e+06	96240.7	936189	469304	195658	180489	211600	110390	418367	77453.6	320789	1.51596e+06
Single dose-1-1	2	527616	252283	164995	363607	114454	453066	120116	206329	103550	88783.2	67957.9	158953	310784	1.0404e+07	4.61681e+06	93227.3	14505.1	139183	39237.1	495676	131630	861101	4.97655e+06	3.09681e+06	8.48055e+06	1.93412e+06	154616	1.55701e+06	99427.2	160849	173763	350153	5770.43	83830.3	172101	6.25204e+06	3.59598e+06	311123	933836	1.02398e+06	194172	228476	141548	72107.1	353039	158400	652833	1.74896e+06
Single dose-1-2	2	481304	270586	134601	446519	118956	437152	124745	255567	127597	56283.2	69349.7	148868	346173	1.08817e+07	5.03965e+06	86540.9	13422	137809	55593.5	408928	168633	646512	6.9227e+06	8.59377e+06	9.20145e+06	2.00213e+06	109250	1.61129e+06	100898	153277	114048	354992	5832.65	65862.8	149419	6.84989e+06	3.62778e+06	309899	849671	218575	186661	251197	170018	55651.3	365830	197703	674423	1.95565e+06
Single dose-1-3	2	623213	472555	161021	487641	141435	351995	99113.8	229399	133499	61020.5	99105.6	177371	420523	1.21433e+07	5.35287e+06	161800	28679	183309	58871.7	607594	167010	719072	5.83517e+06	4.17494e+06	1.07488e+07	2.1543e+06	324722	1.71903e+06	149440	130525	166938	372029	8890.19	80018.8	297312	179353	3.76686e+06	417199	1.07916e+06	1.09508e+06	277134	274350	182511	115538	474206	158666	711212	2.17262e+06
Single dose-2-1	2	399412	208204	101816	320475	174118	749994	74177.6	268087	118943	153112	26268.8	123655	227447	1.38811e+07	4.33116e+06	97031	127511	301666	16758.8	590957	89513.2	895037	6.21348e+06	483254	1.29897e+07	55576.2	316738	2.1504e+06	247489	310676	148714	319450	28920	34143.8	441008	204116	4.20809e+06	346370	961971	1.04315e+06	97184.8	98533.8	258147	53550.5	637004	137458	432021	2.3433e+06
Single dose-2-2	2	417094	139128	101043	350586	166040	497824	68778.3	226293	82631.3	117975	5306.1	261445	244083	1.22433e+07	4.07185e+06	88542.6	72670.2	303995	19226.1	649224	125608	810432	4.52735e+06	3.14939e+06	1.17614e+07	2.92107e+06	149804	1.95806e+06	278122	262002	175505	353317	26609.4	35894.7	536326	5.68556e+06	94903.9	207640	952757	614139	123114	171172	325473	30334.4	81933.7	109106	400846	2.10898e+06
Single dose-2-3	2	283890	302401	111179	363172	193522	637418	85940.2	258796	135638	140062	9126.03	229480	208536	1.22232e+07	3.66994e+06	84703	146229	352298	16635.8	526362	129672	879443	4.36605e+06	2.70612e+06	1.1571e+07	3.18294e+06	184536	2.27604e+06	326823	364752	218148	345237	14590.4	38633.1	456670	241971	3.47973e+06	354385	863634	908871	214216	302458	167991	78092.4	92922.1	135206	349746	2.19368e+06
Single dose-3-1	2	430739	342374	105117	464113	150031	523200	87441.2	161391	92535.6	94114.5	46892.8	171454	210242	1.2797e+07	6.13108e+06	128451	17167.5	158754	45447	473563	170771	560474	4.02503e+06	3.93125e+06	1.1456e+07	2.46494e+06	343282	2.06079e+06	197717	134982	178993	248474	5815.25	38855.6	221027	235967	2.437e+06	220434	1.34179e+06	533569	244447	294226	188662	131293	544049	92606.6	197039	2.97643e+06
Single dose-3-2	2	445083	130196	75975.5	374011	115478	474684	65556.1	150600	80557	113407	64383.3	173089	172452	1.0967e+07	5.36511e+06	99049.9	2994.91	122669	17797.8	332226	127305	424908	4.64356e+06	655679	9.74792e+06	2.29791e+06	254060	1.94315e+06	105529	107396	143529	222688	3812.4	44180.1	254783	6.01908e+06	2.01061e+06	229821	1.14737e+06	463837	222216	227423	163260	77804.1	422234	80807.3	444085	2.41726e+06
Single dose-3-3	2	370785	267978	78645.9	325204	135304	421833	73580.5	162649	80386.7	102335	67743.4	165414	288457	1.12315e+07	4.88157e+06	103796	8851.83	137947	33924	242078	136107	524958	3.29605e+06	5.77039e+06	1.00471e+07	94625.3	122191	1.75448e+06	120293	109010	148173	222333	7623.52	22478.3	156570	5.71554e+06	1.98122e+06	235935	1.02299e+06	412535	228039	249629	179950	92431.4	423167	60779.7	351394	2.45914e+06
Single dose-4-1	2	530711	209779	134543	359572	75224.7	317796	222173	234578	91262.4	88229.6	130018	82086.7	525310	1.0195e+07	5.41518e+06	182905	9244.26	163654	40686.6	480798	153513	1.41496e+06	5.38637e+06	2.71018e+06	8.16346e+06	2.34513e+06	263396	2.09936e+06	66404.1	74951	117367	269040	7269.3	51548.6	121210	5.2061e+06	2.62838e+06	157640	940572	985678	283377	86445.2	134691	103146	72687.9	81863.5	366071	1.65214e+06
Single dose-4-2	2	523783	126139	146248	325583	70222.1	299816	257709	170762	147766	86883.1	134658	99353.2	641915	1.06427e+07	5.61108e+06	215017	7214.53	102814	27947.2	426601	123431	1.19139e+06	5.29792e+06	5.85342e+06	8.31877e+06	2.46679e+06	212568	2.20944e+06	77692.8	80882.1	96073.4	202552	2870.17	39380.5	105581	5.12982e+06	1.87856e+06	215098	905497	951493	205700	185768	153590	86754.2	320093	69513.9	322656	1.58824e+06
Single dose-4-3	2	686008	265912	195741	433850	88315.7	343115	276068	343204	127804	109161	142174	100685	680185	1.27555e+07	6.65901e+06	250708	8364.73	155144	60057.3	493948	181303	1.50796e+06	6.69839e+06	144037	1.05417e+07	3.08974e+06	173972	2.77512e+06	88902.4	134501	160180	274977	6634.06	79520.2	167710	213964	3.41372e+06	205141	669759	1.27449e+06	369671	208833	129004	133804	424244	77510.5	326743	2.16547e+06
Single dose-5-1	2	419335	236488	72558.8	413811	159008	423953	76018.4	174817	92029.7	81638.4	74134.1	95652.2	176628	1.04458e+07	4.47688e+06	145096	12060.7	157046	18906.8	382353	145318	679596	6.50538e+06	654882	8.62974e+06	128097	451108	1.5967e+06	134315	83075.6	145530	269422	3637.14	51003.8	240184	6.41199e+06	3.81717e+06	157915	1.21208e+06	919895	240946	119218	224520	80604.9	72291.9	114759	390917	2.66268e+06
Single dose-5-2	2	439015	99307.9	71492.3	324350	106885	387996	92512.5	195533	74084.3	105643	66112.1	162185	158559	9.93081e+06	4.15491e+06	112052	10546.4	112837	24823.2	368732	147507	613706	4.55498e+06	6.90664e+06	8.50164e+06	125970	397375	1.64635e+06	102473	102405	85449.8	199999	3216.51	41885.7	214283	6.30606e+06	4.30027e+06	220359	1.08411e+06	858426	123758	291534	147571	66116.3	84055.6	105710	414576	2.35792e+06
Single dose-5-3	2	550830	245471	93588	448996	113308	465248	99773.2	186629	93338.9	108304	70589.8	172962	192463	1.17304e+07	4.8851e+06	121736	6669.55	107471	23231.9	475701	149180	639558	7.0907e+06	2.69263e+06	9.76879e+06	165061	461307	1.96006e+06	112685	154892	98481.9	281349	9252.9	52275.1	221129	7.05453e+06	4.08576e+06	273017	1.35532e+06	952786	196453	360311	217293	102953	472575	91649.2	463235	2.60045e+06
Single dose-6-1	2	498067	175878	452916	213300	662584	135284	2.10407e+06	98625.1	146017	37744	272608	308426	1.3975e+07	4.27317e+06	547661	36803.6	223079	35870.6	460084	167797	606119	5.72726e+06	6.09787e+06	9.86818e+06	1.7702e+06	346559	1.54667e+06	207987	215939	200328	211103	9551.38	28994.5	135517	345190	1.58164e+06	259239	375252	697040	218649	458243	277581	103246	450220	82862.5	208297	1.115e+06	166732
Single dose-6-2	2	640420	146371	486300	158363	518496	151432	2.33206e+06	154734	239013	41948	286466	267651	1.52137e+07	4.69046e+06	577113	20145	308881	41361.5	244587	158057	700159	3.67758e+06	7.07696e+06	1.11782e+07	2.53201e+06	470394	2.05325e+06	235476	266461	288029	311673	8341.64	83027.4	151106	984031	1.97236e+06	518039	435808	766240	253736	526455	328644	62123.8	527218	108348	258751	1.37272e+06	158256
Single dose-6-3	2	592396	155878	467294	163901	818285	225484	2.32817e+06	131481	158247	46464.5	291858	415383	1.57503e+07	4.81461e+06	495760	42824.3	285633	49116	257942	184021	593308	3.81665e+06	7.25705e+06	1.21771e+07	2.56107e+06	450626	1.89358e+06	316564	283232	257871	241122	22865.8	22940.1	208946	309943	1.79596e+06	203790	372270	714588	237743	517553	241459	107535	543685	73215.2	244132	1.54095e+06	127983
[truncated: 59 more columns]
